# Supplementary material for: An Ensemble Prognostic Model for Colorectal Cancer
Source: PLoS One. 2013 May 2;8(5):e63494. doi: 10.1371/journal.pone.0063494 (PMC3642113; doi:10.1371/journal.pone.0063494)
Supplement: File S1 — mRMR result for CRC stage prediction model. This file contains two sheets. The first one is the MaxRel feature table, which ranked the top 500 genes according to the relevance between features and class of the samples. The second one is the mRMR feature table, which ranked these 500 genes according to the redundancy and relevance criteria. (XLSX) [file pone.0063494.s001.xlsx]

## Sheet: MaxRel Table
Order	Feature order	Name	Score
1	9892	ZC3H12A	0.094
2	6156	PACS2	0.079
3	390	ANP32E	0.075
4	1938	COL4A5	0.072
5	9129	TNFRSF10B	0.071
6	1314	CASP1	0.07
7	1260	CADPS	0.07
8	7278	RB1CC1	0.069
9	3339	FZD8	0.068
10	8661	SUV420H1	0.068
11	3784	GTPBP8	0.067
12	6879	PRKCDBP	0.067
13	1332	CAV3	0.066
14	668	ATP5A1	0.066
15	3117	FCGR3B	0.065
16	2235	CYP2J2	0.064
17	246	AIP	0.064
18	2188	CXCL1	0.064
19	8376	SOX11	0.063
20	7263	RASGRP1	0.063
21	1918	COL10A1	0.063
22	4342	ISG20	0.062
23	1011	C14orf159	0.062
24	1967	COPS3	0.061
25	8431	SPINK5	0.061
26	7687	RXRB	0.061
27	6350	PDLIM2	0.061
28	7736	SAV1	0.06
29	8707	TACSTD2	0.06
30	1617	CDX2	0.06
31	3124	FCRL5	0.06
32	8665	SVIL	0.059
33	6674	POLB	0.059
34	5324	MOCS2	0.058
35	3545	GMDS	0.058
36	2872	ERLIN1	0.058
37	1386	CCDC68	0.058
38	8611	STRN3	0.058
39	8886	TFPI	0.058
40	8163	SLC39A14	0.058
41	4032	HR	0.058
42	1415	CCL20	0.058
43	7060	PTP4A3	0.058
44	9075	TMEM38A	0.057
45	9562	UQCC	0.057
46	1688	CGNL1	0.057
47	4081	HSPB1	0.057
48	9348	TSKS	0.057
49	7512	RNF43	0.057
50	6296	PCSK5	0.057
51	9165	TNNT1	0.057
52	6152	PABPC5	0.057
53	812	BCL11A	0.057
54	3888	HERPUD2	0.057
55	431	APBB1	0.056
56	6618	PLN	0.056
57	1969	COPS5	0.056
58	5527	MYCN	0.056
59	5122	MBTD1	0.056
60	2337	DDX47	0.056
61	2087	CRYM	0.056
62	5197	MEIS1	0.056
63	6907	PROC	0.055
64	218	AGPAT1	0.055
65	4344	ISLR	0.055
66	5256	MID1	0.055
67	1329	CATSPERB	0.055
68	7712	SALL2	0.055
69	8515	SSR1	0.055
70	7641	RRAS	0.054
71	2193	CXCL14	0.054
72	8726	TAGLN	0.054
73	9137	TNFRSF18	0.054
74	8305	SNAPIN	0.054
75	6496	PIGN	0.054
76	6849	PRDM4	0.054
77	4728	LAMP1	0.054
78	6750	PPAPDC1B	0.054
79	8736	TAP1	0.054
80	1310	CASC3	0.053
81	1662	CEP68	0.053
82	5302	MMP12	0.053
83	9443	TXN2	0.053
84	4413	KAL1	0.053
85	9665	VGLL3	0.053
86	701	ATP7B	0.053
87	6297	PCSK6	0.053
88	4243	IL1RN	0.053
89	9449	TXNDC9	0.052
90	8441	SPOCK1	0.052
91	4363	ITGB1	0.052
92	2888	ESRRG	0.052
93	1513	CD55	0.052
94	9676	VNN2	0.052
95	9818	XBP1	0.052
96	2617	DYNC1I2	0.052
97	93	ACOT7	0.052
98	1768	CIB1	0.052
99	1416	CCL21	0.052
100	1119	C22orf13	0.052
101	4965	LYN	0.052
102	9386	TTC19	0.052
103	3405	GAS1	0.052
104	797	BCAN	0.052
105	5048	MAP3K11	0.052
106	2005	CPA1	0.052
107	4509	KIAA0182	0.052
108	6877	PRKAR2B	0.051
109	1192	C8orf44	0.051
110	3359	GABRD	0.051
111	7620	RPS3	0.051
112	8473	SRBD1	0.051
113	4472	KCNQ1	0.051
114	1945	COL8A2	0.051
115	7860	SERINC3	0.051
116	3283	FRY	0.051
117	4228	IL17A	0.051
118	6652	PNKP	0.051
119	9385	TTC17	0.051
120	1824	CLEC1B	0.051
121	4570	KIF22	0.051
122	6987	PSMB9	0.05
123	4638	KLK12	0.05
124	2060	CRISPLD1	0.05
125	1603	CDKN1C	0.05
126	355	ANGPTL4	0.05
127	9850	YIPF3	0.05
128	654	ATP1B1	0.05
129	4734	LAPTM4B	0.05
130	4357	ITGAD	0.05
131	6979	PSMB10	0.05
132	1180	C7orf13	0.05
133	1609	CDON	0.05
134	3743	GRP	0.05
135	3891	HES4	0.049
136	7732	SART3	0.049
137	9236	TPSD1	0.049
138	190	ADORA2B	0.049
139	8737	TAP2	0.049
140	9698	VPS41	0.049
141	4873	LRCH3	0.049
142	2481	DNAJB2	0.049
143	6021	OCLM	0.049
144	7842	SEMA5B	0.049
145	5475	MTMR12	0.049
146	8581	STEAP3	0.049
147	10154	ZSCAN21	0.049
148	5461	MTERFD2	0.049
149	5604	NAT1	0.048
150	9723	WASF1	0.048
151	3612	GP1BA	0.048
152	2573	DSEL	0.048
153	6867	PRKAA2	0.048
154	450	APOBEC3B	0.048
155	3296	FTH1	0.048
156	1829	CLEC4E	0.048
157	3908	HIATL1	0.048
158	8360	SOCS7	0.048
159	1567	CDCA8	0.048
160	4371	ITGBL1	0.048
161	9009	TMCC3	0.048
162	4511	KIAA0196	0.048
163	8759	TAX1BP3	0.048
164	7093	PTTG1IP	0.048
165	4354	ITGA6	0.048
166	1725	CHMP2B	0.048
167	3194	FKBP1B	0.048
168	7020	PTAFR	0.047
169	2156	CTSA	0.047
170	8756	TATDN1	0.047
171	8414	SPATS2	0.047
172	7541	RPAIN	0.047
173	997	C12orf5	0.047
174	243	AIM1	0.047
175	1944	COL8A1	0.047
176	4198	IGLL1	0.047
177	9119	TMSB10	0.047
178	5847	NOX1	0.047
179	477	AQP8	0.047
180	5422	MRPS34	0.047
181	8029	SLC12A2	0.047
182	8638	SULF1	0.047
183	1499	CD38	0.047
184	7084	PTPRK	0.047
185	1488	CD27	0.047
186	2021	CPNE5	0.047
187	5107	MATN4	0.047
188	4330	IRF1	0.047
189	5665	NDUFA4	0.047
190	6260	PCDHB3	0.047
191	3867	HDLBP	0.047
192	5627	NCK2	0.047
193	9374	TSPYL4	0.046
194	2192	CXCL13	0.046
195	8197	SLC6A11	0.046
196	7869	SERPINB2	0.046
197	6185	PAPOLA	0.046
198	706	ATP9A	0.046
199	663	ATP2B4	0.046
200	9552	UNKL	0.046
201	5945	NTRK1	0.046
202	8444	SPON2	0.046
203	898	BPHL	0.046
204	607	ASPN	0.046
205	688	ATP6V0C	0.046
206	7837	SEMA4B	0.046
207	1910	COBLL1	0.046
208	2849	EPS8L1	0.046
209	412	AP1S2	0.046
210	7915	SFRP2	0.046
211	1569	CDH11	0.046
212	2812	ENPP3	0.046
213	1961	COPA	0.046
214	223	AGPS	0.046
215	5731	NFE2L1	0.046
216	7044	PTGFRN	0.046
217	1455	CCRL2	0.046
218	9304	TRIM7	0.046
219	9642	VASP	0.046
220	4776	LEPRE1	0.046
221	642	ATOH8	0.045
222	4840	LMBRD1	0.045
223	4191	IGHD	0.045
224	3068	FBN1	0.045
225	2056	CRIP1	0.045
226	5550	MYL9	0.045
227	4189	IGFBP7	0.045
228	10155	ZSWIM1	0.045
229	149	ADAM8	0.045
230	2525	DOK4	0.045
231	7751	SCEL	0.045
232	7602	RPS12	0.045
233	9953	ZKSCAN4	0.045
234	8052	SLC18A1	0.045
235	225	AGT	0.045
236	6727	POPDC2	0.045
237	14	AATK	0.045
238	3954	HMCN1	0.045
239	8020	SLAMF7	0.045
240	6443	PHF1	0.045
241	343	ANAPC10	0.045
242	6291	PCOLCE2	0.045
243	8040	SLC15A2	0.045
244	1795	CLCC1	0.045
245	1422	CCL7	0.045
246	8675	SYNCRIP	0.045
247	5217	METTL8	0.045
248	162	ADARB1	0.045
249	8914	THBS3	0.045
250	8836	TCP10	0.045
251	5988	NUP214	0.045
252	5085	MARCKS	0.045
253	1913	COG2	0.045
254	568	ARRB2	0.044
255	1315	CASP10	0.044
256	3045	FAP	0.044
257	5909	NRG1	0.044
258	1517	CD6	0.044
259	1413	CCL18	0.044
260	5701	NEFM	0.044
261	1518	CD63	0.044
262	10101	ZNF600	0.044
263	7478	RNF11	0.044
264	9122	TNC	0.044
265	9560	UPP1	0.044
266	9725	WASF3	0.044
267	9923	ZDHHC9	0.044
268	10082	ZNF514	0.044
269	9895	ZC3H15	0.044
270	3536	GLT8D2	0.044
271	5749	NGB	0.044
272	7038	PTGER3	0.044
273	5401	MRPL51	0.044
274	5733	NFE2L3	0.044
275	240	AICDA	0.044
276	4208	IKBKE	0.044
277	2675	EEF1B2	0.044
278	7558	RPL17	0.044
279	7192	RABGEF1	0.044
280	6051	OMP	0.044
281	7075	PTPN7	0.044
282	8672	SYK	0.043
283	9024	TMEM106C	0.043
284	3112	FCER2	0.043
285	9963	ZMYM4	0.043
286	2985	FAM125B	0.043
287	7761	SCML1	0.043
288	6685	POLH	0.043
289	9242	TRA2A	0.043
290	3125	FDFT1	0.043
291	10144	ZNRF3	0.043
292	1672	CETN2	0.043
293	9972	ZNF12	0.043
294	6730	POSTN	0.043
295	3302	FTSJ3	0.043
296	2998	FAM20B	0.043
297	7161	RAB31	0.043
298	1962	COPB1	0.043
299	8185	SLC4A2	0.043
300	268	AKR1C3	0.043
301	9672	VKORC1	0.043
302	9704	VPS54	0.043
303	3752	GSR	0.043
304	3413	GATA3	0.043
305	3544	GM2A	0.043
306	3655	GPR161	0.043
307	3947	HLA-DRA	0.043
308	8532	ST3GAL1	0.042
309	6925	PRPF4B	0.042
310	2064	CRLS1	0.042
311	532	ARID4A	0.042
312	734	AZIN1	0.042
313	5355	MPPED2	0.042
314	2721	EIF2A	0.042
315	7572	RPL30	0.042
316	3027	FAM65A	0.042
317	7674	RUNDC3A	0.042
318	4280	INCENP	0.042
319	2366	DERL2	0.042
320	8253	SMAD7	0.042
321	8768	TBC1D2	0.042
322	6343	PDIA4	0.042
323	9351	TSNAXIP1	0.042
324	4787	LGALS3	0.042
325	7814	SEC23B	0.042
326	3746	GRSF1	0.042
327	3004	FAM3A	0.042
328	333	AMMECR1L	0.042
329	3857	HDAC2	0.042
330	10150	ZSCAN16	0.042
331	421	AP3S1	0.042
332	8882	TFF2	0.042
333	6411	PFKFB3	0.042
334	7880	SERPING1	0.042
335	153	ADAMTS12	0.042
336	3294	FSTL3	0.042
337	2030	CPSF6	0.042
338	6486	PICK1	0.042
339	8254	SMAP1	0.042
340	6352	PDLIM4	0.042
341	373	ANKRD27	0.042
342	2598	DUSP14	0.042
343	10011	ZNF226	0.042
344	3016	FAM54B	0.042
345	805	BCAS4	0.041
346	3319	FXN	0.041
347	3523	GLIS2	0.041
348	7051	PTK2	0.041
349	122	ACTR10	0.041
350	4754	LCN2	0.041
351	9139	TNFRSF1B	0.041
352	7542	RPAP1	0.041
353	3820	HADHB	0.041
354	1637	CELSR1	0.041
355	7529	ROCK2	0.041
356	4406	JRK	0.041
357	1222	CA2	0.041
358	1354	CCBL2	0.041
359	7696	S100A13	0.041
360	10089	ZNF566	0.041
361	8913	THBS2	0.041
362	2984	FAM125A	0.041
363	7825	SEC63	0.041
364	228	AGTRAP	0.041
365	8067	SLC22A18	0.041
366	5880	NPY1R	0.041
367	1649	CENPM	0.041
368	9323	TRPC4	0.041
369	90	ACO1	0.041
370	7490	RNF146	0.041
371	4971	LYSMD1	0.041
372	5786	NKX3-2	0.041
373	6806	PPP2CB	0.041
374	2006	CPA2	0.041
375	1478	CD2	0.041
376	4195	IGJ	0.041
377	1679	CFHR5	0.041
378	3635	GPI	0.041
379	6876	PRKAR2A	0.041
380	9701	VPS4B	0.041
381	10051	ZNF34	0.041
382	8100	SLC25A37	0.041
383	1520	CD7	0.041
384	107	ACSL1	0.041
385	3174	FH	0.041
386	8046	SLC16A6	0.041
387	317	ALOX5AP	0.041
388	1174	C6orf48	0.041
389	9117	TMPRSS3	0.041
390	7767	SCN3A	0.041
391	2625	DYNLT3	0.041
392	108	ACSL3	0.041
393	459	APOL3	0.041
394	2606	DUSP4	0.041
395	4863	LPHN2	0.041
396	2315	DDO	0.041
397	3905	HHIP	0.04
398	4187	IGFBP5	0.04
399	2100	CSF3R	0.04
400	547	ARL6IP5	0.04
401	4415	KARS	0.04
402	457	APOL1	0.04
403	2577	DSP	0.04
404	2394	DHRS9	0.04
405	9447	TXNDC17	0.04
406	9190	TOMM70A	0.04
407	1790	CLASP2	0.04
408	5812	NMRAL1	0.04
409	4050	HSD17B1	0.04
410	3306	FUNDC2	0.04
411	2748	EIF4A2	0.04
412	5998	NUPR1	0.04
413	245	AIM2	0.04
414	8168	SLC39A8	0.04
415	5059	MAP4K3	0.04
416	6505	PIK3CA	0.04
417	5322	MOCOS	0.04
418	4895	LRRC2	0.04
419	979	C11orf58	0.04
420	4490	KCTD9	0.04
421	222	AGPAT5	0.04
422	1690	CGRRF1	0.04
423	4239	IL1R2	0.04
424	8491	SRPK1	0.04
425	6129	OXA1L	0.04
426	1722	CHMP1A	0.04
427	2309	DDAH2	0.04
428	8243	SLMO1	0.04
429	5818	NNMT	0.04
430	10125	ZNF701	0.04
431	2605	DUSP3	0.04
432	6888	PRKRA	0.04
433	4790	LGALS8	0.039
434	344	ANAPC11	0.039
435	6508	PIK3CG	0.039
436	258	AKAP5	0.039
437	2903	ETV6	0.039
438	23	ABCB6	0.039
439	4639	KLK13	0.039
440	8389	SOX8	0.039
441	2613	DVL3	0.039
442	9426	TUBGCP4	0.039
443	6799	PPP1R3A	0.039
444	6204	PARP16	0.039
445	513	ARHGEF1	0.039
446	1431	CCND2	0.039
447	4613	KLHDC2	0.039
448	4779	LEPROT	0.039
449	3191	FKBP11	0.039
450	5504	MUS81	0.039
451	8097	SLC25A3	0.039
452	2422	DIRAS3	0.039
453	9314	TRMT12	0.039
454	2960	FAHD1	0.039
455	7607	RPS16	0.039
456	7752	SCFD1	0.039
457	6234	PBX4	0.039
458	3015	FAM53B	0.039
459	328	AMDHD2	0.039
460	2750	EIF4B	0.039
461	6833	PQBP1	0.039
462	3443	GCNT3	0.039
463	4543	KIAA1429	0.039
464	1686	CGGBP1	0.039
465	8238	SLIT2	0.039
466	3721	GRIA4	0.039
467	45	ABCG2	0.039
468	96	ACOX2	0.039
469	6146	P4HA2	0.039
470	7193	RABGGTA	0.039
471	7487	RNF139	0.039
472	786	BAZ1B	0.039
473	9815	WWP1	0.039
474	9282	TRIM25	0.039
475	8357	SOCS3	0.039
476	2090	CS	0.039
477	4288	INHBB	0.039
478	5222	MFAP2	0.039
479	8607	STRA13	0.039
480	1990	COX17	0.039
481	2183	CWC15	0.039
482	2352	DEFA6	0.039
483	6416	PFN1	0.039
484	6354	PDLIM7	0.039
485	9636	VANGL1	0.039
486	848	BGN	0.039
487	7368	REST	0.039
488	10151	ZSCAN18	0.039
489	2057	CRIP2	0.039
490	3755	GSTK1	0.038
491	3241	FOSL2	0.038
492	9131	TNFRSF11A	0.038
493	727	AVPI1	0.038
494	8961	TIMP3	0.038
495	1524	CD79A	0.038
496	1457	CCT2	0.038
497	6024	ODAM	0.038
498	7804	SEC11A	0.038
499	9413	TUBA1A	0.038
500	6458	PHF6	0.038

## Sheet: mRMR Table
Order	Feature order	Name	Score
1	9892	ZC3H12A	0.094
2	1260	CADPS	0.064
3	3339	FZD8	0.064
4	1332	CAV3	0.056
5	1011	C14orf159	0.054
6	6156	PACS2	0.056
7	8661	SUV420H1	0.052
8	8376	SOX11	0.052
9	3784	GTPBP8	0.049
10	1938	COL4A5	0.049
11	668	ATP5A1	0.048
12	5324	MOCS2	0.046
13	7278	RB1CC1	0.047
14	6879	PRKCDBP	0.048
15	7687	RXRB	0.047
16	9129	TNFRSF10B	0.046
17	8707	TACSTD2	0.046
18	8431	SPINK5	0.045
19	390	ANP32E	0.046
20	1314	CASP1	0.043
21	6674	POLB	0.043
22	246	AIP	0.043
23	2337	DDX47	0.042
24	3124	FCRL5	0.041
25	9075	TMEM38A	0.042
26	2235	CYP2J2	0.04
27	7060	PTP4A3	0.04
28	8665	SVIL	0.04
29	7736	SAV1	0.04
30	6021	OCLM	0.04
31	8515	SSR1	0.039
32	9137	TNFRSF18	0.039
33	6907	PROC	0.039
34	4413	KAL1	0.039
35	4032	HR	0.039
36	2087	CRYM	0.039
37	6350	PDLIM2	0.038
38	2888	ESRRG	0.038
39	5048	MAP3K11	0.038
40	2872	ERLIN1	0.038
41	9236	TPSD1	0.038
42	5527	MYCN	0.038
43	7263	RASGRP1	0.038
44	1329	CATSPERB	0.037
45	1967	COPS3	0.037
46	6297	PCSK6	0.037
47	8163	SLC39A14	0.037
48	9348	TSKS	0.038
49	1617	CDX2	0.038
50	8305	SNAPIN	0.037
51	2188	CXCL1	0.037
52	3359	GABRD	0.036
53	1192	C8orf44	0.036
54	1688	CGNL1	0.036
55	3117	FCGR3B	0.036
56	1969	COPS5	0.036
57	3867	HDLBP	0.036
58	9165	TNNT1	0.036
59	2005	CPA1	0.036
60	4363	ITGB1	0.036
61	9850	YIPF3	0.036
62	1824	CLEC1B	0.035
63	5256	MID1	0.035
64	1386	CCDC68	0.035
65	6152	PABPC5	0.035
66	5475	MTMR12	0.035
67	5461	MTERFD2	0.035
68	8197	SLC6A11	0.035
69	1415	CCL20	0.035
70	5945	NTRK1	0.035
71	477	AQP8	0.035
72	6750	PPAPDC1B	0.035
73	4081	HSPB1	0.035
74	3908	HIATL1	0.035
75	3888	HERPUD2	0.035
76	4342	ISG20	0.035
77	4357	ITGAD	0.034
78	1918	COL10A1	0.034
79	9449	TXNDC9	0.034
80	431	APBB1	0.034
81	1310	CASC3	0.034
82	6652	PNKP	0.034
83	9443	TXN2	0.033
84	6296	PCSK5	0.034
85	7732	SART3	0.033
86	3612	GP1BA	0.033
87	898	BPHL	0.033
88	6496	PIGN	0.033
89	701	ATP7B	0.033
90	797	BCAN	0.033
91	4638	KLK12	0.033
92	9385	TTC17	0.033
93	2193	CXCL14	0.033
94	9953	ZKSCAN4	0.033
95	7093	PTTG1IP	0.033
96	7620	RPS3	0.033
97	7712	SALL2	0.033
98	9386	TTC19	0.033
99	3891	HES4	0.033
100	4198	IGLL1	0.032
101	1609	CDON	0.032
102	450	APOBEC3B	0.032
103	9818	XBP1	0.032
104	3283	FRY	0.032
105	223	AGPS	0.032
106	8886	TFPI	0.032
107	1725	CHMP2B	0.032
108	3112	FCER2	0.032
109	4243	IL1RN	0.032
110	14	AATK	0.032
111	5909	NRG1	0.032
112	93	ACOT7	0.032
113	4728	LAMP1	0.032
114	8836	TCP10	0.032
115	8611	STRN3	0.032
116	9009	TMCC3	0.032
117	4208	IKBKE	0.032
118	6849	PRDM4	0.032
119	6867	PRKAA2	0.032
120	1119	C22orf13	0.032
121	4472	KCNQ1	0.032
122	8473	SRBD1	0.031
123	8360	SOCS7	0.032
124	1603	CDKN1C	0.031
125	1962	COPB1	0.031
126	1416	CCL21	0.031
127	190	ADORA2B	0.031
128	1499	CD38	0.031
129	9698	VPS41	0.031
130	218	AGPAT1	0.031
131	8414	SPATS2	0.031
132	240	AICDA	0.031
133	7641	RRAS	0.031
134	9562	UQCC	0.031
135	4873	LRCH3	0.031
136	9552	UNKL	0.031
137	6877	PRKAR2B	0.031
138	1513	CD55	0.031
139	4570	KIF22	0.031
140	6051	OMP	0.031
141	2021	CPNE5	0.03
142	3545	GMDS	0.03
143	7084	PTPRK	0.03
144	8040	SLC15A2	0.03
145	10101	ZNF600	0.03
146	6987	PSMB9	0.03
147	10154	ZSCAN21	0.03
148	1315	CASP10	0.03
149	7751	SCEL	0.03
150	688	ATP6V0C	0.03
151	5701	NEFM	0.03
152	5665	NDUFA4	0.03
153	8759	TAX1BP3	0.03
154	997	C12orf5	0.03
155	2573	DSEL	0.03
156	343	ANAPC10	0.03
157	5302	MMP12	0.03
158	9723	WASF1	0.03
159	6925	PRPF4B	0.03
160	5749	NGB	0.03
161	7192	RABGEF1	0.029
162	4228	IL17A	0.029
163	4734	LAPTM4B	0.029
164	5122	MBTD1	0.03
165	6260	PCDHB3	0.029
166	3296	FTH1	0.029
167	9895	ZC3H15	0.029
168	642	ATOH8	0.029
169	1961	COPA	0.029
170	5107	MATN4	0.029
171	162	ADARB1	0.029
172	3194	FKBP1B	0.029
173	8736	TAP1	0.029
174	2985	FAM125B	0.029
175	9642	VASP	0.029
176	7541	RPAIN	0.029
177	8581	STEAP3	0.029
178	7075	PTPN7	0.029
179	1944	COL8A1	0.029
180	4965	LYN	0.029
181	4354	ITGA6	0.029
182	1913	COG2	0.029
183	2481	DNAJB2	0.029
184	568	ARRB2	0.029
185	812	BCL11A	0.029
186	4971	LYSMD1	0.029
187	6185	PAPOLA	0.028
188	7044	PTGFRN	0.028
189	268	AKR1C3	0.028
190	1672	CETN2	0.028
191	3413	GATA3	0.028
192	149	ADAM8	0.028
193	2617	DYNC1I2	0.028
194	10011	ZNF226	0.028
195	6727	POPDC2	0.028
196	9676	VNN2	0.028
197	7602	RPS12	0.028
198	654	ATP1B1	0.028
199	6799	PPP1R3A	0.028
200	7842	SEMA5B	0.027
201	5988	NUP214	0.027
202	8737	TAP2	0.027
203	5847	NOX1	0.027
204	8756	TATDN1	0.027
205	8675	SYNCRIP	0.027
206	1455	CCRL2	0.027
207	5197	MEIS1	0.027
208	2156	CTSA	0.027
209	8046	SLC16A6	0.027
210	8185	SLC4A2	0.027
211	6234	PBX4	0.027
212	6443	PHF1	0.027
213	1422	CCL7	0.027
214	2315	DDO	0.027
215	7512	RNF43	0.027
216	8052	SLC18A1	0.027
217	1910	COBLL1	0.027
218	4840	LMBRD1	0.027
219	108	ACSL3	0.026
220	9351	TSNAXIP1	0.026
221	8672	SYK	0.026
222	5422	MRPS34	0.026
223	805	BCAS4	0.026
224	7767	SCN3A	0.026
225	7542	RPAP1	0.026
226	7558	RPL17	0.026
227	2849	EPS8L1	0.026
228	734	AZIN1	0.026
229	1517	CD6	0.026
230	3405	GAS1	0.026
231	3302	FTSJ3	0.026
232	1662	CEP68	0.026
233	6114	OSTF1	0.026
234	225	AGT	0.026
235	2984	FAM125A	0.026
236	9119	TMSB10	0.026
237	5731	NFE2L1	0.026
238	7837	SEMA4B	0.026
239	243	AIM1	0.026
240	513	ARHGEF1	0.026
241	9323	TRPC4	0.026
242	2721	EIF2A	0.026
243	1567	CDCA8	0.026
244	1637	CELSR1	0.026
245	6685	POLH	0.026
246	10155	ZSWIM1	0.026
247	3755	GSTK1	0.026
248	4344	ISLR	0.026
249	228	AGTRAP	0.026
250	2748	EIF4A2	0.026
251	8029	SLC12A2	0.026
252	1488	CD27	0.026
253	1180	C7orf13	0.026
254	1679	CFHR5	0.026
255	3851	HCRTR1	0.026
256	5504	MUS81	0.026
257	3390	GALNT9	0.026
258	1722	CHMP1A	0.026
259	7674	RUNDC3A	0.026
260	1354	CCBL2	0.026
261	1768	CIB1	0.025
262	90	ACO1	0.025
263	2812	ENPP3	0.025
264	355	ANGPTL4	0.025
265	1790	CLASP2	0.025
266	3743	GRP	0.025
267	4406	JRK	0.025
268	4191	IGHD	0.025
269	5355	MPPED2	0.025
270	10150	ZSCAN16	0.025
271	421	AP3S1	0.025
272	3746	GRSF1	0.025
273	3820	HADHB	0.025
274	8243	SLMO1	0.025
275	4776	LEPRE1	0.025
276	1990	COX17	0.025
277	6204	PARP16	0.025
278	7368	REST	0.025
279	6833	PQBP1	0.025
280	9374	TSPYL4	0.025
281	9963	ZMYM4	0.025
282	122	ACTR10	0.025
283	6291	PCOLCE2	0.025
284	7752	SCFD1	0.025
285	3905	HHIP	0.025
286	2903	ETV6	0.025
287	2006	CPA2	0.025
288	1829	CLEC4E	0.025
289	6896	PRM1	0.025
290	6618	PLN	0.025
291	2064	CRLS1	0.025
292	5117	MBIP	0.025
293	5733	NFE2L3	0.024
294	8768	TBC1D2	0.024
295	8097	SLC25A3	0.024
296	3016	FAM54B	0.024
297	7869	SERPINB2	0.024
298	9139	TNFRSF1B	0.024
299	10051	ZNF34	0.024
300	786	BAZ1B	0.024
301	9401	TTN	0.024
302	4336	IRF8	0.024
303	4050	HSD17B1	0.024
304	9969	ZNF10	0.024
305	7038	PTGER3	0.024
306	7761	SCML1	0.024
307	6979	PSMB10	0.024
308	3672	GPR37	0.024
309	3125	FDFT1	0.024
310	8389	SOX8	0.024
311	2998	FAM20B	0.024
312	4295	INPP5E	0.024
313	2598	DUSP14	0.024
314	7390	RFXAP	0.024
315	2565	DRG1	0.024
316	4790	LGALS8	0.024
317	1945	COL8A2	0.024
318	3834	HBD	0.024
319	5085	MARCKS	0.024
320	6888	PRKRA	0.024
321	8228	SLCO1A2	0.024
322	2613	DVL3	0.024
323	4131	ID2	0.024
324	3027	FAM65A	0.024
325	9560	UPP1	0.024
326	8532	ST3GAL1	0.024
327	5604	NAT1	0.024
328	3004	FAM3A	0.024
329	3635	GPI	0.024
330	4371	ITGBL1	0.024
331	5401	MRPL51	0.024
332	4620	KLHL14	0.023
333	4509	KIAA0182	0.024
334	3676	GPR52	0.023
335	9704	VPS54	0.024
336	9701	VPS4B	0.023
337	3721	GRIA4	0.023
338	3191	FKBP11	0.023
339	3655	GPR161	0.023
340	703	ATP8A2	0.023
341	3857	HDAC2	0.023
342	258	AKAP5	0.023
343	7464	RNASE3	0.023
344	9172	TNRC18	0.023
345	2060	CRISPLD1	0.023
346	3015	FAM53B	0.023
347	10125	ZNF701	0.023
348	4280	INCENP	0.023
349	2577	DSP	0.023
350	9282	TRIM25	0.023
351	727	AVPI1	0.023
352	9697	VPS37C	0.023
353	8253	SMAD7	0.023
354	4543	KIAA1429	0.023
355	7123	PYGL	0.023
356	2625	DYNLT3	0.023
357	8726	TAGLN	0.023
358	6195	PARK2	0.023
359	4330	IRF1	0.023
360	8067	SLC22A18	0.023
361	107	ACSL1	0.023
362	2422	DIRAS3	0.023
363	4511	KIAA0196	0.023
364	1115	C21orf56	0.023
365	9531	UGDH	0.023
366	8914	THBS3	0.023
367	1426	CCNB1IP1	0.023
368	9304	TRIM7	0.023
369	4288	INHBB	0.023
370	7193	RABGGTA	0.023
371	2676	EEF1D	0.023
372	7814	SEC23B	0.023
373	2525	DOK4	0.023
374	9242	TRA2A	0.023
375	6024	ODAM	0.023
376	7051	PTK2	0.023
377	5217	METTL8	0.023
378	8190	SLC4A9	0.023
379	6129	OXA1L	0.023
380	7478	RNF11	0.022
381	9190	TOMM70A	0.022
382	2183	CWC15	0.022
383	4565	KIF1A	0.022
384	547	ARL6IP5	0.022
385	9024	TMEM106C	0.022
386	532	ARID4A	0.022
387	6146	P4HA2	0.022
388	7860	SERINC3	0.022
389	7487	RNF139	0.022
390	6885	PRKD1	0.022
391	2394	DHRS9	0.022
392	2352	DEFA6	0.022
393	9286	TRIM3	0.022
394	9426	TUBGCP4	0.022
395	8254	SMAP1	0.022
396	1431	CCND2	0.022
397	344	ANAPC11	0.022
398	9665	VGLL3	0.022
399	8757	TATDN2	0.022
400	5627	NCK2	0.022
401	2675	EEF1B2	0.022
402	9650	VCP	0.022
403	6091	OR7A17	0.022
404	6458	PHF6	0.022
405	6423	PGD	0.022
406	7045	PTGIR	0.022
407	4350	ITFG2	0.022
408	7607	RPS16	0.022
409	10087	ZNF544	0.022
410	9122	TNC	0.022
411	7177	RAB5C	0.021
412	2668	EDN3	0.021
413	6508	PIK3CG	0.021
414	9314	TRMT12	0.021
415	45	ABCG2	0.021
416	1953	COMMD2	0.021
417	1795	CLCC1	0.021
418	8556	STAG3	0.021
419	4613	KLHDC2	0.021
420	279	ALDH18A1	0.021
421	448	APOBEC1	0.021
422	1893	CNOT7	0.021
423	7020	PTAFR	0.021
424	1518	CD63	0.021
425	314	ALOX12B	0.021
426	8026	SLC11A1	0.021
427	3935	HK2	0.021
428	9847	YIF1B	0.021
429	933	BTBD3	0.021
430	153	ADAMTS12	0.021
431	8168	SLC39A8	0.021
432	6859	PREPL	0.021
433	8357	SOCS3	0.021
434	6806	PPP2CB	0.021
435	3798	GYPA	0.021
436	1174	C6orf48	0.021
437	4787	LGALS3	0.021
438	8020	SLAMF7	0.021
439	663	ATP2B4	0.021
440	10089	ZNF566	0.021
441	2206	CYB5A	0.021
442	5998	NUPR1	0.021
443	2605	DUSP3	0.021
444	6061	OPRD1	0.021
445	5957	NUDC	0.021
446	5027	MAN2A2	0.021
447	4650	KLRF1	0.021
448	2042	CRAT	0.021
449	9855	YME1L1	0.021
450	8882	TFF2	0.021
451	412	AP1S2	0.021
452	1222	CA2	0.021
453	4436	KCNG2	0.021
454	6411	PFKFB3	0.021
455	10083	ZNF516	0.021
456	5354	MPPED1	0.021
457	333	AMMECR1L	0.021
458	592	ASF1A	0.021
459	8355	SOCS1	0.021
460	2750	EIF4B	0.021
461	6425	PGK1	0.021
462	6876	PRKAR2A	0.021
463	9725	WASF3	0.021
464	4639	KLK13	0.021
465	8010	SIX4	0.021
466	882	BMPR1A	0.02
467	1400	CCDC91	0.02
468	7572	RPL30	0.02
469	2090	CS	0.02
470	418	AP3B2	0.02
471	6343	PDIA4	0.02
472	6455	PHF21B	0.02
473	373	ANKRD27	0.02
474	8989	TM4SF1	0.02
475	2364	DERA	0.02
476	1686	CGGBP1	0.02
477	7409	RGS3	0.02
478	2986	FAM127B	0.02
479	8888	TGDS	0.02
480	8819	TCF20	0.02
481	7825	SEC63	0.02
482	5546	MYL5	0.02
483	10047	ZNF334	0.02
484	1757	CHST2	0.02
485	8441	SPOCK1	0.02
486	1402	CCDC93	0.02
487	6402	PEX6	0.02
488	5940	NT5E	0.02
489	4646	KLK8	0.02
490	5880	NPY1R	0.02
491	3334	FZD3	0.02
492	9972	ZNF12	0.02
493	7028	PTCHD2	0.02
494	3155	FGF21	0.02
495	7696	S100A13	0.02
496	2192	CXCL13	0.02
497	2096	CSF1	0.02
498	6637	PLXNB3	0.02
499	680	ATP5J2	0.02
500	2384	DHCR7	0.02
