# Supplementary material for: An Ensemble Prognostic Model for Colorectal Cancer
Source: PLoS One. 2013 May 2;8(5):e63494. doi: 10.1371/journal.pone.0063494 (PMC3642113; doi:10.1371/journal.pone.0063494)
Supplement: File S2 — The prediction accuracy for each tumor stage and overall prediction accuracy for all tumor stages at each run of IFS. (XLSX) [file pone.0063494.s002.xlsx]

## Sheet: Sheet1
Feature number	ACC	ACC_stageA	ACC_stageB	ACC_stageC	ACC_stageD
4	0.355172	0.340909	0.37234	0.351648	0.344262
5	0.341379	0.272727	0.425532	0.307692	0.311475
6	0.341379	0.272727	0.43617	0.340659	0.245902
7	0.375862	0.409091	0.414894	0.351648	0.327869
8	0.37931	0.409091	0.457447	0.318681	0.327869
9	0.410345	0.409091	0.43617	0.428571	0.344262
10	0.365517	0.386364	0.414894	0.340659	0.311475
11	0.424138	0.477273	0.478723	0.43956	0.278689
12	0.437931	0.431818	0.457447	0.450549	0.393443
13	0.406897	0.454545	0.5	0.373626	0.278689
14	0.396552	0.522727	0.404255	0.417582	0.262295
15	0.437931	0.477273	0.478723	0.450549	0.327869
16	0.406897	0.545454	0.43617	0.450549	0.196721
17	0.431034	0.5	0.5	0.395604	0.327869
18	0.451724	0.522727	0.5	0.43956	0.344262
19	0.462069	0.5	0.478723	0.494505	0.360656
20	0.410345	0.431818	0.478723	0.406593	0.295082
21	0.424138	0.454545	0.457447	0.43956	0.327869
22	0.427586	0.409091	0.446808	0.505494	0.295082
23	0.358621	0.409091	0.43617	0.384615	0.163934
24	0.393103	0.363636	0.521277	0.362637	0.262295
25	0.475862	0.5	0.542553	0.505494	0.311475
26	0.444828	0.477273	0.489362	0.505494	0.262295
27	0.413793	0.545454	0.510638	0.351648	0.262295
28	0.4	0.409091	0.414894	0.384615	0.393443
29	0.42069	0.522727	0.521277	0.395604	0.229508
30	0.37931	0.454545	0.468085	0.340659	0.245902
31	0.4	0.409091	0.468085	0.450549	0.213115
32	0.462069	0.522727	0.531915	0.395604	0.409836
33	0.434483	0.5	0.489362	0.428571	0.311475
34	0.406897	0.477273	0.457447	0.362637	0.344262
35	0.427586	0.454545	0.5	0.417582	0.311475
36	0.451724	0.454545	0.521277	0.494505	0.278689
37	0.375862	0.454545	0.43617	0.450549	0.114754
38	0.417241	0.5	0.5	0.395604	0.262295
39	0.441379	0.5	0.457447	0.527473	0.245902
40	0.424138	0.454545	0.489362	0.472527	0.229508
41	0.413793	0.590909	0.457447	0.406593	0.229508
42	0.424138	0.477273	0.489362	0.450549	0.245902
43	0.448276	0.454545	0.5	0.516483	0.262295
44	0.403448	0.5	0.425532	0.43956	0.245902
45	0.386207	0.431818	0.446808	0.428571	0.196721
46	0.413793	0.386364	0.489362	0.43956	0.278689
47	0.393103	0.431818	0.489362	0.395604	0.213115
48	0.427586	0.363636	0.521277	0.516483	0.196721
49	0.386207	0.409091	0.414894	0.406593	0.295082
50	0.410345	0.363636	0.457447	0.450549	0.311475
51	0.42069	0.431818	0.489362	0.43956	0.278689
52	0.410345	0.409091	0.468085	0.406593	0.327869
53	0.382759	0.363636	0.478723	0.43956	0.163934
54	0.396552	0.409091	0.457447	0.384615	0.311475
55	0.389655	0.409091	0.414894	0.417582	0.295082
56	0.437931	0.5	0.489362	0.43956	0.311475
57	0.372414	0.386364	0.43617	0.384615	0.245902
58	0.427586	0.431818	0.457447	0.505494	0.262295
59	0.413793	0.386364	0.457447	0.461539	0.295082
60	0.431034	0.477273	0.5	0.428571	0.295082
61	0.403448	0.340909	0.489362	0.461539	0.229508
62	0.451724	0.409091	0.542553	0.505494	0.262295
63	0.434483	0.363636	0.478723	0.527473	0.278689
64	0.434483	0.318182	0.5	0.505494	0.311475
65	0.444828	0.340909	0.468085	0.516483	0.377049
66	0.417241	0.318182	0.553191	0.417582	0.278689
67	0.444828	0.340909	0.5	0.505494	0.344262
68	0.365517	0.340909	0.425532	0.428571	0.196721
69	0.434483	0.5	0.489362	0.483517	0.229508
70	0.427586	0.409091	0.489362	0.472527	0.278689
71	0.393103	0.295455	0.478723	0.417582	0.295082
72	0.368966	0.363636	0.414894	0.472527	0.147541
73	0.406897	0.409091	0.43617	0.428571	0.327869
74	0.42069	0.5	0.43617	0.428571	0.327869
75	0.431034	0.522727	0.468085	0.461539	0.262295
76	0.431034	0.522727	0.393617	0.43956	0.409836
77	0.410345	0.363636	0.425532	0.483517	0.311475
78	0.396552	0.386364	0.468085	0.450549	0.213115
79	0.42069	0.477273	0.425532	0.450549	0.327869
80	0.403448	0.477273	0.5	0.351648	0.278689
81	0.417241	0.409091	0.468085	0.516483	0.196721
82	0.413793	0.431818	0.43617	0.505494	0.229508
83	0.410345	0.431818	0.425532	0.428571	0.344262
84	0.434483	0.522727	0.478723	0.461539	0.262295
85	0.441379	0.5	0.531915	0.428571	0.278689
86	0.417241	0.340909	0.489362	0.472527	0.278689
87	0.424138	0.5	0.414894	0.505494	0.262295
88	0.413793	0.431818	0.468085	0.450549	0.262295
89	0.444828	0.522727	0.468085	0.494505	0.278689
90	0.413793	0.431818	0.414894	0.494505	0.278689
91	0.427586	0.522727	0.478723	0.428571	0.278689
92	0.417241	0.431818	0.489362	0.373626	0.360656
93	0.417241	0.522727	0.478723	0.406593	0.262295
94	0.431034	0.454545	0.542553	0.417582	0.262295
95	0.444828	0.522727	0.521277	0.417582	0.311475
96	0.403448	0.431818	0.414894	0.395604	0.377049
97	0.406897	0.5	0.457447	0.428571	0.229508
98	0.403448	0.454545	0.43617	0.461539	0.229508
99	0.42069	0.409091	0.446808	0.450549	0.344262
100	0.37931	0.431818	0.478723	0.340659	0.245902
101	0.417241	0.477273	0.531915	0.417582	0.196721
102	0.427586	0.431818	0.478723	0.483517	0.262295
103	0.410345	0.477273	0.43617	0.43956	0.278689
104	0.396552	0.340909	0.478723	0.483517	0.180328
105	0.458621	0.409091	0.56383	0.483517	0.295082
106	0.427586	0.454545	0.489362	0.494505	0.213115
107	0.355172	0.409091	0.329787	0.428571	0.245902
108	0.403448	0.386364	0.5	0.406593	0.262295
109	0.403448	0.431818	0.404255	0.505494	0.229508
110	0.389655	0.386364	0.457447	0.373626	0.311475
111	0.427586	0.454545	0.457447	0.461539	0.311475
112	0.403448	0.318182	0.446808	0.483517	0.278689
113	0.441379	0.5	0.489362	0.505494	0.229508
114	0.451724	0.454545	0.574468	0.472527	0.229508
115	0.403448	0.431818	0.457447	0.450549	0.229508
116	0.396552	0.363636	0.468085	0.450549	0.229508
117	0.458621	0.454545	0.510638	0.516483	0.295082
118	0.417241	0.431818	0.468085	0.483517	0.229508
119	0.4	0.409091	0.478723	0.417582	0.245902
120	0.413793	0.454545	0.404255	0.516483	0.245902
121	0.417241	0.431818	0.489362	0.461539	0.229508
122	0.386207	0.454545	0.393617	0.450549	0.229508
123	0.448276	0.431818	0.595745	0.395604	0.311475
124	0.424138	0.272727	0.553191	0.483517	0.245902
125	0.431034	0.522727	0.510638	0.43956	0.229508
126	0.393103	0.409091	0.457447	0.450549	0.196721
127	0.365517	0.295455	0.457447	0.428571	0.180328
128	0.386207	0.409091	0.468085	0.43956	0.163934
129	0.368966	0.454545	0.457447	0.362637	0.180328
130	0.441379	0.386364	0.531915	0.494505	0.262295
131	0.403448	0.409091	0.468085	0.428571	0.262295
132	0.403448	0.477273	0.478723	0.428571	0.196721
133	0.393103	0.272727	0.457447	0.472527	0.262295
134	0.403448	0.363636	0.478723	0.505494	0.163934
135	0.458621	0.477273	0.468085	0.527473	0.327869
136	0.403448	0.386364	0.446808	0.461539	0.262295
137	0.437931	0.568182	0.542553	0.406593	0.229508
138	0.434483	0.545454	0.478723	0.472527	0.229508
139	0.368966	0.409091	0.43617	0.395604	0.196721
140	0.389655	0.386364	0.468085	0.472527	0.147541
141	0.406897	0.477273	0.446808	0.505494	0.147541
142	0.437931	0.409091	0.446808	0.505494	0.344262
143	0.417241	0.454545	0.478723	0.428571	0.278689
144	0.424138	0.5	0.457447	0.516483	0.180328
145	0.403448	0.340909	0.489362	0.406593	0.311475
146	0.424138	0.340909	0.531915	0.494505	0.213115
147	0.37931	0.318182	0.446808	0.450549	0.213115
148	0.362069	0.386364	0.425532	0.395604	0.196721
149	0.389655	0.363636	0.478723	0.362637	0.311475
150	0.42069	0.522727	0.521277	0.395604	0.229508
151	0.42069	0.386364	0.468085	0.472527	0.295082
152	0.393103	0.386364	0.468085	0.43956	0.213115
153	0.396552	0.431818	0.478723	0.395604	0.245902
154	0.386207	0.363636	0.446808	0.43956	0.229508
155	0.375862	0.295455	0.5	0.362637	0.262295
156	0.434483	0.545454	0.478723	0.450549	0.262295
157	0.396552	0.477273	0.478723	0.406593	0.196721
158	0.37931	0.431818	0.414894	0.43956	0.196721
159	0.393103	0.409091	0.5	0.395604	0.213115
160	0.372414	0.363636	0.468085	0.384615	0.213115
161	0.389655	0.363636	0.446808	0.505494	0.147541
162	0.431034	0.477273	0.489362	0.483517	0.229508
163	0.434483	0.454545	0.553191	0.450549	0.213115
164	0.434483	0.522727	0.414894	0.516483	0.278689
165	0.4	0.409091	0.521277	0.373626	0.245902
166	0.375862	0.409091	0.43617	0.461539	0.131148
167	0.393103	0.363636	0.446808	0.461539	0.229508
168	0.37931	0.431818	0.489362	0.362637	0.196721
169	0.393103	0.386364	0.446808	0.43956	0.245902
170	0.386207	0.363636	0.478723	0.417582	0.213115
171	0.355172	0.25	0.468085	0.384615	0.213115
172	0.42069	0.386364	0.606383	0.428571	0.147541
173	0.403448	0.386364	0.542553	0.450549	0.131148
174	0.410345	0.477273	0.489362	0.450549	0.180328
175	0.396552	0.295455	0.510638	0.428571	0.245902
176	0.437931	0.363636	0.521277	0.527473	0.229508
177	0.42069	0.386364	0.5	0.461539	0.262295
178	0.386207	0.409091	0.5	0.450549	0.0983607
179	0.4	0.431818	0.446808	0.428571	0.262295
180	0.403448	0.431818	0.489362	0.428571	0.213115
181	0.393103	0.431818	0.489362	0.384615	0.229508
182	0.396552	0.409091	0.531915	0.373626	0.213115
183	0.413793	0.454545	0.553191	0.428571	0.147541
184	0.451724	0.431818	0.542553	0.461539	0.311475
185	0.362069	0.340909	0.489362	0.395604	0.131148
186	0.393103	0.318182	0.478723	0.428571	0.262295
187	0.431034	0.340909	0.510638	0.472527	0.311475
188	0.42069	0.5	0.468085	0.472527	0.213115
189	0.368966	0.363636	0.478723	0.373626	0.196721
190	0.362069	0.340909	0.382979	0.461539	0.196721
191	0.4	0.272727	0.531915	0.428571	0.245902
192	0.465517	0.5	0.56383	0.494505	0.245902
193	0.427586	0.454545	0.5	0.472527	0.229508
194	0.417241	0.454545	0.43617	0.483517	0.262295
195	0.37931	0.318182	0.414894	0.417582	0.311475
196	0.382759	0.318182	0.478723	0.384615	0.278689
197	0.396552	0.477273	0.43617	0.417582	0.245902
198	0.417241	0.431818	0.468085	0.461539	0.262295
199	0.431034	0.431818	0.5	0.450549	0.295082
200	0.358621	0.363636	0.393617	0.43956	0.180328
201	0.4	0.409091	0.468085	0.417582	0.262295
202	0.393103	0.318182	0.478723	0.472527	0.196721
203	0.413793	0.272727	0.468085	0.483517	0.327869
204	0.393103	0.409091	0.414894	0.494505	0.196721
205	0.403448	0.409091	0.542553	0.384615	0.213115
206	0.375862	0.204545	0.553191	0.406593	0.180328
207	0.42069	0.454545	0.521277	0.406593	0.262295
208	0.37931	0.409091	0.446808	0.450549	0.147541
209	0.434483	0.363636	0.5	0.538462	0.229508
210	0.393103	0.340909	0.468085	0.461539	0.213115
211	0.375862	0.386364	0.414894	0.417582	0.245902
212	0.382759	0.409091	0.5	0.395604	0.163934
213	0.434483	0.272727	0.531915	0.527473	0.262295
214	0.358621	0.340909	0.446808	0.406593	0.163934
215	0.362069	0.386364	0.37234	0.461539	0.180328
216	0.444828	0.5	0.489362	0.494505	0.262295
217	0.406897	0.363636	0.542553	0.406593	0.229508
218	0.413793	0.409091	0.521277	0.417582	0.245902
219	0.386207	0.386364	0.468085	0.406593	0.229508
220	0.396552	0.340909	0.521277	0.43956	0.180328
221	0.42069	0.272727	0.521277	0.527473	0.213115
222	0.375862	0.318182	0.457447	0.450549	0.180328
223	0.406897	0.568182	0.43617	0.43956	0.196721
224	0.389655	0.363636	0.446808	0.461539	0.213115
225	0.417241	0.409091	0.489362	0.483517	0.213115
226	0.375862	0.295455	0.521277	0.373626	0.213115
227	0.434483	0.340909	0.478723	0.571429	0.229508
228	0.475862	0.5	0.606383	0.450549	0.295082
229	0.403448	0.295455	0.446808	0.56044	0.180328
230	0.413793	0.340909	0.510638	0.428571	0.295082
231	0.413793	0.363636	0.521277	0.472527	0.196721
232	0.441379	0.454545	0.553191	0.461539	0.229508
233	0.365517	0.318182	0.457447	0.43956	0.147541
234	0.413793	0.454545	0.542553	0.406593	0.196721
235	0.341379	0.25	0.446808	0.384615	0.180328
236	0.424138	0.5	0.489362	0.417582	0.278689
237	0.427586	0.409091	0.542553	0.461539	0.213115
238	0.413793	0.340909	0.542553	0.450549	0.213115
239	0.382759	0.454545	0.37234	0.505494	0.163934
240	0.427586	0.431818	0.5	0.428571	0.311475
241	0.42069	0.363636	0.510638	0.472527	0.245902
242	0.42069	0.295455	0.606383	0.417582	0.229508
243	0.375862	0.318182	0.457447	0.450549	0.180328
244	0.389655	0.272727	0.489362	0.461539	0.213115
245	0.393103	0.386364	0.478723	0.417582	0.229508
246	0.362069	0.340909	0.531915	0.351648	0.131148
247	0.434483	0.386364	0.56383	0.461539	0.229508
248	0.417241	0.409091	0.510638	0.450549	0.229508
249	0.375862	0.363636	0.457447	0.395604	0.229508
250	0.389655	0.340909	0.489362	0.472527	0.147541
251	0.389655	0.363636	0.510638	0.417582	0.180328
252	0.437931	0.386364	0.574468	0.472527	0.213115
253	0.427586	0.409091	0.521277	0.494505	0.196721
254	0.396552	0.431818	0.414894	0.483517	0.213115
255	0.406897	0.409091	0.5	0.340659	0.360656
256	0.413793	0.409091	0.521277	0.384615	0.295082
257	0.37931	0.363636	0.446808	0.428571	0.213115
258	0.406897	0.386364	0.510638	0.494505	0.131148
259	0.396552	0.363636	0.521277	0.428571	0.180328
260	0.375862	0.386364	0.457447	0.406593	0.196721
261	0.386207	0.409091	0.478723	0.428571	0.163934
262	0.362069	0.386364	0.468085	0.362637	0.180328
263	0.424138	0.318182	0.56383	0.461539	0.229508
264	0.386207	0.318182	0.5	0.406593	0.229508
265	0.406897	0.386364	0.478723	0.43956	0.262295
266	0.403448	0.340909	0.468085	0.461539	0.262295
267	0.42069	0.340909	0.531915	0.472527	0.229508
268	0.424138	0.431818	0.5	0.472527	0.229508
269	0.386207	0.409091	0.425532	0.417582	0.262295
270	0.424138	0.363636	0.521277	0.450549	0.278689
271	0.424138	0.363636	0.510638	0.494505	0.229508
272	0.413793	0.409091	0.542553	0.43956	0.180328
273	0.441379	0.340909	0.56383	0.527473	0.196721
274	0.37931	0.409091	0.468085	0.428571	0.147541
275	0.406897	0.5	0.56383	0.32967	0.213115
276	0.386207	0.363636	0.521277	0.395604	0.180328
277	0.396552	0.295455	0.531915	0.384615	0.278689
278	0.393103	0.295455	0.489362	0.406593	0.295082
279	0.396552	0.340909	0.510638	0.406593	0.245902
280	0.441379	0.386364	0.5	0.54945	0.229508
281	0.351724	0.431818	0.382979	0.384615	0.196721
282	0.372414	0.386364	0.468085	0.384615	0.196721
283	0.42069	0.409091	0.531915	0.43956	0.229508
284	0.396552	0.409091	0.531915	0.351648	0.245902
285	0.413793	0.409091	0.489362	0.450549	0.245902
286	0.441379	0.363636	0.638298	0.43956	0.196721
287	0.434483	0.409091	0.553191	0.417582	0.295082
288	0.396552	0.431818	0.478723	0.461539	0.147541
289	0.410345	0.363636	0.510638	0.450549	0.229508
290	0.431034	0.386364	0.574468	0.461539	0.196721
291	0.424138	0.340909	0.542553	0.494505	0.196721
292	0.355172	0.477273	0.457447	0.351648	0.114754
293	0.372414	0.431818	0.43617	0.395604	0.196721
294	0.451724	0.409091	0.56383	0.494505	0.245902
295	0.372414	0.431818	0.457447	0.373626	0.196721
296	0.424138	0.318182	0.648936	0.417582	0.163934
297	0.375862	0.295455	0.425532	0.43956	0.262295
298	0.382759	0.386364	0.414894	0.505494	0.147541
299	0.403448	0.340909	0.531915	0.43956	0.196721
300	0.396552	0.295455	0.457447	0.516483	0.196721
301	0.389655	0.386364	0.478723	0.417582	0.213115
302	0.448276	0.318182	0.606383	0.43956	0.311475
303	0.396552	0.386364	0.510638	0.406593	0.213115
304	0.42069	0.431818	0.56383	0.406593	0.213115
305	0.410345	0.295455	0.489362	0.461539	0.295082
306	0.434483	0.363636	0.574468	0.450549	0.245902
307	0.386207	0.340909	0.468085	0.461539	0.180328
308	0.386207	0.522727	0.382979	0.43956	0.213115
309	0.424138	0.386364	0.595745	0.406593	0.213115
310	0.406897	0.386364	0.531915	0.395604	0.245902
311	0.441379	0.386364	0.595745	0.384615	0.327869
312	0.386207	0.272727	0.531915	0.428571	0.180328
313	0.386207	0.227273	0.468085	0.450549	0.278689
314	0.372414	0.409091	0.510638	0.307692	0.229508
315	0.372414	0.318182	0.457447	0.417582	0.213115
316	0.42069	0.386364	0.553191	0.450549	0.196721
317	0.417241	0.454545	0.531915	0.472527	0.131148
318	0.413793	0.318182	0.510638	0.43956	0.295082
319	0.417241	0.522727	0.489362	0.428571	0.213115
320	0.424138	0.295455	0.531915	0.505494	0.229508
321	0.417241	0.431818	0.56383	0.461539	0.114754
322	0.396552	0.363636	0.468085	0.472527	0.196721
323	0.396552	0.386364	0.425532	0.472527	0.245902
324	0.424138	0.295455	0.585106	0.428571	0.262295
325	0.417241	0.409091	0.531915	0.417582	0.245902
326	0.403448	0.477273	0.510638	0.406593	0.180328
327	0.413793	0.5	0.56383	0.32967	0.245902
328	0.458621	0.386364	0.659574	0.43956	0.229508
329	0.362069	0.25	0.457447	0.450549	0.163934
330	0.42069	0.318182	0.5	0.527473	0.213115
331	0.403448	0.409091	0.521277	0.395604	0.229508
332	0.386207	0.340909	0.478723	0.417582	0.229508
333	0.413793	0.318182	0.521277	0.461539	0.245902
334	0.403448	0.318182	0.574468	0.406593	0.196721
335	0.403448	0.409091	0.510638	0.417582	0.213115
336	0.427586	0.318182	0.553191	0.450549	0.278689
337	0.403448	0.431818	0.521277	0.395604	0.213115
338	0.410345	0.318182	0.489362	0.450549	0.295082
339	0.375862	0.363636	0.425532	0.450549	0.196721
340	0.396552	0.431818	0.425532	0.472527	0.213115
341	0.417241	0.477273	0.521277	0.450549	0.163934
342	0.372414	0.386364	0.446808	0.450549	0.131148
343	0.427586	0.477273	0.489362	0.494505	0.196721
344	0.42069	0.454545	0.542553	0.417582	0.213115
345	0.389655	0.386364	0.468085	0.417582	0.229508
346	0.37931	0.295455	0.521277	0.417582	0.163934
347	0.424138	0.295455	0.595745	0.406593	0.278689
348	0.368966	0.272727	0.478723	0.384615	0.245902
349	0.375862	0.363636	0.468085	0.428571	0.163934
350	0.393103	0.409091	0.510638	0.43956	0.131148
351	0.334483	0.227273	0.468085	0.395604	0.114754
352	0.358621	0.25	0.489362	0.384615	0.196721
353	0.410345	0.363636	0.542553	0.43956	0.196721
354	0.351724	0.409091	0.43617	0.307692	0.245902
355	0.386207	0.431818	0.446808	0.428571	0.196721
356	0.334483	0.272727	0.425532	0.362637	0.196721
357	0.372414	0.409091	0.478723	0.384615	0.163934
358	0.424138	0.363636	0.521277	0.461539	0.262295
359	0.396552	0.295455	0.56383	0.43956	0.147541
360	0.365517	0.386364	0.425532	0.406593	0.196721
361	0.410345	0.318182	0.510638	0.450549	0.262295
362	0.382759	0.340909	0.5	0.417582	0.180328
363	0.389655	0.340909	0.446808	0.483517	0.196721
364	0.375862	0.409091	0.446808	0.428571	0.163934
365	0.382759	0.272727	0.446808	0.483517	0.213115
366	0.410345	0.409091	0.510638	0.395604	0.278689
367	0.393103	0.272727	0.478723	0.494505	0.196721
368	0.382759	0.295455	0.382979	0.538462	0.213115
369	0.351724	0.272727	0.382979	0.406593	0.278689
370	0.351724	0.409091	0.414894	0.384615	0.163934
371	0.4	0.386364	0.489362	0.461539	0.180328
372	0.410345	0.386364	0.446808	0.483517	0.262295
373	0.365517	0.454545	0.446808	0.318681	0.245902
374	0.396552	0.363636	0.457447	0.428571	0.278689
375	0.368966	0.363636	0.457447	0.406593	0.180328
376	0.372414	0.340909	0.468085	0.43956	0.147541
377	0.437931	0.340909	0.553191	0.483517	0.262295
378	0.403448	0.272727	0.510638	0.472527	0.229508
379	0.386207	0.340909	0.542553	0.406593	0.147541
380	0.4	0.431818	0.510638	0.395604	0.213115
381	0.444828	0.477273	0.553191	0.450549	0.245902
382	0.37931	0.363636	0.510638	0.395604	0.163934
383	0.396552	0.340909	0.62766	0.32967	0.180328
384	0.337931	0.363636	0.446808	0.318681	0.180328
385	0.375862	0.295455	0.478723	0.417582	0.213115
386	0.396552	0.25	0.5	0.483517	0.213115
387	0.37931	0.386364	0.404255	0.450549	0.229508
388	0.406897	0.409091	0.489362	0.428571	0.245902
389	0.434483	0.386364	0.521277	0.472527	0.278689
390	0.368966	0.25	0.414894	0.450549	0.262295
391	0.393103	0.318182	0.5	0.472527	0.163934
392	0.382759	0.409091	0.521277	0.32967	0.229508
393	0.42069	0.204545	0.595745	0.483517	0.213115
394	0.37931	0.340909	0.43617	0.450549	0.213115
395	0.406897	0.454545	0.542553	0.417582	0.147541
396	0.393103	0.340909	0.468085	0.450549	0.229508
397	0.444828	0.409091	0.542553	0.461539	0.295082
398	0.375862	0.25	0.489362	0.461539	0.163934
399	0.348276	0.272727	0.478723	0.296703	0.278689
400	0.42069	0.431818	0.510638	0.43956	0.245902
401	0.417241	0.363636	0.595745	0.373626	0.245902
402	0.410345	0.340909	0.553191	0.395604	0.262295
403	0.403448	0.363636	0.457447	0.461539	0.262295
404	0.389655	0.386364	0.489362	0.395604	0.229508
405	0.431034	0.295455	0.553191	0.483517	0.262295
406	0.434483	0.409091	0.521277	0.450549	0.295082
407	0.406897	0.386364	0.489362	0.428571	0.262295
408	0.375862	0.477273	0.478723	0.32967	0.213115
409	0.406897	0.431818	0.468085	0.461539	0.213115
410	0.451724	0.454545	0.478723	0.54945	0.262295
411	0.4	0.318182	0.425532	0.54945	0.196721
412	0.406897	0.409091	0.521277	0.373626	0.278689
413	0.393103	0.431818	0.521277	0.373626	0.196721
414	0.431034	0.431818	0.574468	0.461539	0.163934
415	0.4	0.409091	0.468085	0.461539	0.196721
416	0.389655	0.272727	0.553191	0.384615	0.229508
417	0.389655	0.431818	0.542553	0.362637	0.163934
418	0.448276	0.340909	0.574468	0.483517	0.278689
419	0.348276	0.363636	0.478723	0.307692	0.196721
420	0.393103	0.318182	0.521277	0.43956	0.180328
421	0.427586	0.409091	0.56383	0.472527	0.163934
422	0.406897	0.386364	0.5	0.395604	0.295082
423	0.396552	0.340909	0.510638	0.395604	0.262295
424	0.365517	0.295455	0.5	0.384615	0.180328
425	0.424138	0.477273	0.510638	0.461539	0.196721
426	0.406897	0.431818	0.510638	0.417582	0.213115
427	0.406897	0.25	0.542553	0.516483	0.147541
428	0.403448	0.318182	0.510638	0.494505	0.163934
429	0.424138	0.454545	0.574468	0.417582	0.180328
430	0.393103	0.386364	0.5	0.340659	0.311475
431	0.358621	0.409091	0.43617	0.395604	0.147541
432	0.410345	0.272727	0.56383	0.428571	0.245902
433	0.393103	0.318182	0.574468	0.362637	0.213115
434	0.410345	0.409091	0.457447	0.450549	0.278689
435	0.351724	0.318182	0.489362	0.32967	0.196721
436	0.393103	0.295455	0.468085	0.472527	0.229508
437	0.393103	0.386364	0.574468	0.351648	0.180328
438	0.410345	0.295455	0.553191	0.417582	0.262295
439	0.393103	0.318182	0.468085	0.461539	0.229508
440	0.372414	0.272727	0.531915	0.384615	0.180328
441	0.4	0.409091	0.457447	0.461539	0.213115
442	0.382759	0.409091	0.404255	0.428571	0.262295
443	0.427586	0.340909	0.553191	0.472527	0.229508
444	0.403448	0.318182	0.531915	0.43956	0.213115
445	0.4	0.363636	0.531915	0.428571	0.180328
446	0.37931	0.363636	0.478723	0.384615	0.229508
447	0.344828	0.295455	0.468085	0.32967	0.213115
448	0.413793	0.454545	0.521277	0.384615	0.262295
449	0.355172	0.318182	0.43617	0.43956	0.131148
450	0.417241	0.454545	0.531915	0.450549	0.163934
451	0.355172	0.295455	0.478723	0.384615	0.163934
452	0.448276	0.454545	0.595745	0.406593	0.278689
453	0.424138	0.295455	0.542553	0.472527	0.262295
454	0.396552	0.340909	0.478723	0.450549	0.229508
455	0.434483	0.295455	0.585106	0.516483	0.180328
456	0.393103	0.363636	0.468085	0.395604	0.295082
457	0.42069	0.454545	0.521277	0.43956	0.213115
458	0.417241	0.409091	0.542553	0.43956	0.196721
459	0.406897	0.340909	0.510638	0.472527	0.196721
460	0.406897	0.431818	0.425532	0.505494	0.213115
461	0.351724	0.340909	0.43617	0.417582	0.131148
462	0.406897	0.340909	0.585106	0.450549	0.114754
463	0.351724	0.363636	0.37234	0.395604	0.245902
464	0.441379	0.386364	0.457447	0.56044	0.278689
465	0.351724	0.272727	0.478723	0.373626	0.180328
466	0.417241	0.386364	0.542553	0.472527	0.163934
467	0.434483	0.318182	0.510638	0.494505	0.311475
468	0.396552	0.431818	0.414894	0.483517	0.213115
469	0.386207	0.386364	0.510638	0.428571	0.131148
470	0.368966	0.409091	0.446808	0.384615	0.196721
471	0.389655	0.340909	0.468085	0.472527	0.180328
472	0.406897	0.318182	0.5	0.428571	0.295082
473	0.413793	0.386364	0.457447	0.483517	0.262295
474	0.410345	0.363636	0.468085	0.505494	0.213115
475	0.406897	0.431818	0.489362	0.417582	0.245902
476	0.42069	0.409091	0.510638	0.428571	0.278689
477	0.393103	0.340909	0.457447	0.395604	0.327869
478	0.396552	0.454545	0.393617	0.43956	0.295082
479	0.413793	0.318182	0.606383	0.340659	0.295082
480	0.431034	0.318182	0.606383	0.450549	0.213115
481	0.389655	0.295455	0.531915	0.406593	0.213115
482	0.393103	0.318182	0.457447	0.494505	0.196721
483	0.368966	0.363636	0.457447	0.43956	0.131148
484	0.393103	0.386364	0.468085	0.417582	0.245902
485	0.344828	0.340909	0.5	0.362637	0.0819672
486	0.417241	0.454545	0.585106	0.32967	0.262295
487	0.424138	0.363636	0.531915	0.461539	0.245902
488	0.386207	0.363636	0.510638	0.406593	0.180328
489	0.403448	0.5	0.531915	0.362637	0.196721
490	0.403448	0.409091	0.542553	0.43956	0.131148
491	0.372414	0.227273	0.489362	0.43956	0.196721
492	0.351724	0.340909	0.404255	0.406593	0.196721
493	0.372414	0.318182	0.43617	0.43956	0.213115
494	0.424138	0.386364	0.606383	0.428571	0.163934
495	0.375862	0.386364	0.425532	0.450549	0.180328
496	0.351724	0.318182	0.478723	0.384615	0.131148
497	0.42069	0.454545	0.56383	0.406593	0.196721
498	0.382759	0.318182	0.489362	0.43956	0.180328
499	0.344828	0.295455	0.478723	0.351648	0.163934
500	0.403448	0.318182	0.56383	0.406593	0.213115
