# Supplementary material for: An Ensemble Prognostic Model for Colorectal Cancer
Source: PLoS One. 2013 May 2;8(5):e63494. doi: 10.1371/journal.pone.0063494 (PMC3642113; doi:10.1371/journal.pone.0063494)
Supplement: File S3 — mRMR result for CRC recurrence prediction model. This file contains two sheets. The first one is the MaxRel feature table, which ranked the top 500 genes according to the relevance between features and class of the samples. The second one is the mRMR feature table, which ranked these 500 genes according to the redundancy and relevance criteria. (XLSX) [file pone.0063494.s003.xlsx]

## Sheet: MaxRel Table
Order	Feature order	Name	Score
1	8109	SLC26A2	0.175
2	1477	CD1E	0.108
3	2664	EDEM3	0.104
4	7694	S100A11	0.102
5	8162	SLC39A13	0.097
6	2774	ELL2	0.095
7	4337	IRF9	0.086
8	5810	NMNAT1	0.086
9	9064	TMEM184B	0.085
10	7146	RAB14	0.085
11	6671	POGK	0.085
12	6497	PIGR	0.082
13	4936	LSM7	0.082
14	4340	ISCU	0.081
15	9141	TNFRSF25	0.081
16	4705	KRTAP5-9	0.081
17	6143	P2RY2	0.08
18	75	ACADS	0.08
19	4704	KRTAP4-8	0.079
20	6763	PPIA	0.079
21	1512	CD53	0.077
22	7813	SEC23A	0.077
23	1830	CLEC4M	0.077
24	2691	EFNA4	0.076
25	4335	IRF7	0.075
26	8105	SLC25A43	0.075
27	1817	CLDN6	0.075
28	9615	UTF1	0.074
29	4253	IL3	0.074
30	2591	DUS3L	0.072
31	990	C12orf35	0.07
32	6288	PCNX	0.07
33	1653	CENPT	0.069
34	4007	HOXC10	0.069
35	6289	PCNXL2	0.068
36	1859	CLTB	0.068
37	6182	PANK2	0.068
38	1188	C8G	0.067
39	801	BCAR3	0.067
40	4555	KIAA1826	0.067
41	6230	PBRM1	0.067
42	2775	ELMO3	0.066
43	7277	RB1	0.066
44	6742	POU6F1	0.066
45	3528	GLRX2	0.066
46	1457	CCT2	0.066
47	9059	TMEM176B	0.065
48	2191	CXCL12	0.065
49	318	ALOXE3	0.065
50	8246	SLPI	0.065
51	8728	TAL1	0.064
52	5056	MAP4	0.064
53	8434	SPINT1	0.064
54	8732	TANK	0.064
55	4434	KCNF1	0.064
56	6253	PCDHA10	0.064
57	9100	TMEM79	0.064
58	1901	CNTN3	0.064
59	8639	SULT1A2	0.064
60	5093	MAS1L	0.064
61	8337	SNX17	0.064
62	9697	VPS37C	0.063
63	10053	ZNF347	0.063
64	2874	ERMP1	0.063
65	8984	TLX1	0.063
66	4663	KREMEN1	0.063
67	900	BPNT1	0.063
68	8861	TESK1	0.062
69	4853	LONP1	0.062
70	5240	MGLL	0.062
71	9881	ZBTB37	0.062
72	2232	CYP2D6	0.062
73	455	APOE	0.062
74	4073	HSPA1A	0.062
75	5538	MYH14	0.061
76	8060	SLC20A1	0.061
77	3602	GOLPH3	0.061
78	6850	PRDM9	0.061
79	2464	DMXL2	0.061
80	6583	PLCE1	0.06
81	750	B4GALT3	0.06
82	1907	CNTNAP4	0.06
83	2860	ERC2	0.06
84	7083	PTPRJ	0.06
85	897	BPGM	0.059
86	8377	SOX12	0.059
87	2342	DDX54	0.059
88	5446	MST1	0.059
89	8510	SSH1	0.059
90	3585	GNL3	0.059
91	2365	DERL1	0.059
92	2166	CTSO	0.059
93	2216	CYFIP2	0.059
94	9702	VPS52	0.059
95	3323	FXYD3	0.058
96	10098	ZNF592	0.058
97	1819	CLDN9	0.058
98	3994	HOXA11	0.058
99	1363	CCDC129	0.058
100	7662	RTBDN	0.058
101	2942	F2RL3	0.058
102	2139	CTH	0.057
103	2340	DDX50	0.057
104	184	ADIPOR2	0.057
105	3372	GAL3ST2	0.057
106	6258	PCDHB16	0.057
107	1480	CD207	0.057
108	3543	GLYATL1	0.057
109	4630	KLHL4	0.057
110	2957	FADS3	0.057
111	1470	CD164	0.056
112	7993	SIM2	0.056
113	409	AP1G2	0.056
114	3099	FBXO8	0.056
115	9924	ZEB2	0.056
116	8811	TCEB1	0.056
117	3702	GPX3	0.055
118	10001	ZNF205	0.055
119	1878	CNIH4	0.055
120	8523	SSTR2	0.055
121	7188	RABEP2	0.055
122	2841	EPM2AIP1	0.055
123	6322	PDE4D	0.054
124	294	ALDOA	0.054
125	3413	GATA3	0.054
126	6875	PRKAR1B	0.054
127	6179	PALLD	0.054
128	1842	CLK2	0.054
129	6883	PRKCSH	0.054
130	6283	PCMTD1	0.054
131	3089	FBXO30	0.054
132	4141	IDI2	0.054
133	1834	CLIC1	0.053
134	3222	FMR1	0.053
135	6333	PDE9A	0.053
136	2533	DPAGT1	0.053
137	3653	GPR158	0.053
138	4635	KLK1	0.053
139	683	ATP6AP1	0.053
140	3863	HDAC9	0.053
141	7890	SETBP1	0.053
142	8748	TAS2R14	0.053
143	4636	KLK10	0.053
144	2549	DPP9	0.052
145	10010	ZNF224	0.052
146	6061	OPRD1	0.052
147	8739	TAPBPL	0.052
148	822	BCL3	0.052
149	7733	SAT1	0.052
150	2611	DVL1	0.052
151	3615	GPA33	0.052
152	1949	COLEC11	0.052
153	650	ATP13A3	0.052
154	59	ABI2	0.052
155	2643	EBI3	0.051
156	2836	EPHB4	0.051
157	8745	TAS2R1	0.051
158	8123	SLC2A1	0.051
159	6915	PROSC	0.051
160	6802	PPP1R3E	0.051
161	6804	PPP1R8	0.051
162	5593	NAP1L2	0.051
163	6394	PEX13	0.051
164	5175	MED16	0.051
165	620	ATCAY	0.051
166	9266	TREML2	0.051
167	688	ATP6V0C	0.051
168	3389	GALNT7	0.051
169	2754	EIF4EBP2	0.051
170	8093	SLC25A24	0.051
171	6566	PLA2G5	0.051
172	1614	CDSN	0.051
173	3590	GNPTAB	0.051
174	5695	NEBL	0.051
175	4192	IGHM	0.051
176	10040	ZNF317	0.05
177	3368	GADD45G	0.05
178	680	ATP5J2	0.05
179	10012	ZNF229	0.05
180	7928	SGIP1	0.05
181	747	B3GNT5	0.05
182	8806	TCEA2	0.05
183	2570	DSCR6	0.05
184	4446	KCNIP4	0.05
185	4328	IRAK3	0.05
186	3162	FGF8	0.05
187	3280	FRMPD3	0.049
188	5326	MOG	0.049
189	5078	MAPKAP1	0.049
190	4190	IGHA1	0.049
191	4196	IGL@	0.049
192	5574	MYOT	0.049
193	9720	WARS	0.049
194	10160	ZWINT	0.049
195	8144	SLC35B3	0.049
196	3205	FLII	0.049
197	66	ABP1	0.049
198	9601	USP38	0.049
199	3884	HERC4	0.049
200	476	AQP7	0.049
201	7972	SHFM1	0.049
202	3271	FPGS	0.049
203	4980	MACF1	0.048
204	1019	C15orf17	0.048
205	3673	GPR39	0.048
206	826	BCLAF1	0.048
207	4924	LRTM1	0.048
208	8401	SPAG4	0.048
209	9339	TSC2	0.048
210	8183	SLC4A10	0.048
211	9564	UQCRC1	0.048
212	8378	SOX13	0.048
213	9904	ZCCHC2	0.048
214	9490	UBE2Q1	0.047
215	2113	CSNK2B	0.047
216	466	APP	0.047
217	9674	VN1R1	0.047
218	2390	DHRS2	0.047
219	2322	DDX11	0.047
220	6608	PLEKHG5	0.047
221	5251	MICAL3	0.047
222	3340	FZR1	0.047
223	4617	KLHL1	0.047
224	9504	UBL5	0.047
225	120	ACTN2	0.047
226	9912	ZDHHC13	0.047
227	5672	NDUFAB1	0.047
228	1189	C8orf17	0.047
229	8696	SYTL2	0.047
230	6598	PLEKHA3	0.047
231	6075	OR1G1	0.047
232	2903	ETV6	0.047
233	1227	CA9	0.047
234	7141	RAB11FIP1	0.047
235	7238	RANGRF	0.047
236	4590	KIR2DL4	0.047
237	9401	TTN	0.047
238	9999	ZNF200	0.046
239	10088	ZNF554	0.046
240	7608	RPS17	0.046
241	2097	CSF1R	0.046
242	4468	KCNMB4	0.046
243	8865	TEX13A	0.046
244	10108	ZNF629	0.046
245	7707	SAFB	0.046
246	776	BANP	0.046
247	8727	TAGLN2	0.046
248	6575	PLAU	0.046
249	3931	HIST1H4H	0.046
250	4828	LIPC	0.046
251	7764	SCN1B	0.046
252	6533	PITX2	0.046
253	6092	OR7C2	0.046
254	4778	LEPREL2	0.045
255	4400	JMJD1C	0.045
256	6470	PHLDB3	0.045
257	8169	SLC39A9	0.045
258	5628	NCKAP1	0.045
259	8157	SLC38A3	0.045
260	7030	PTDSS1	0.045
261	1139	C3AR1	0.045
262	8220	SLC8A3	0.045
263	506	ARHGAP28	0.045
264	7888	SESN2	0.045
265	8539	ST6GAL2	0.045
266	4032	HR	0.045
267	9494	UBE2V2	0.045
268	2469	DNAH17	0.045
269	4894	LRRC19	0.044
270	6331	PDE7B	0.044
271	9086	TMEM50B	0.044
272	3860	HDAC5	0.044
273	5424	MRPS36	0.044
274	8485	SRP14	0.044
275	8142	SLC35A5	0.044
276	617	ATAD2B	0.044
277	9756	WDR54	0.044
278	8432	SPINK7	0.044
279	8557	STAM	0.044
280	5356	MPST	0.044
281	7631	RPS8	0.044
282	22	ABCB5	0.044
283	5436	MSC	0.044
284	5218	METTL9	0.044
285	4695	KRT81	0.043
286	4576	KIF2A	0.043
287	3889	HES1	0.043
288	1310	CASC3	0.043
289	2916	EXOC6	0.043
290	2318	DDR2	0.043
291	8322	SNRPE	0.043
292	7314	RBMX2	0.043
293	9644	VAV3	0.043
294	5466	MTG1	0.043
295	1912	COG1	0.043
296	6624	PLS1	0.043
297	5223	MFAP3L	0.043
298	1103	C20orf152	0.043
299	1025	C15orf41	0.043
300	531	ARID3B	0.043
301	693	ATP6V1B2	0.043
302	2967	FAM104B	0.043
303	4683	KRT33B	0.043
304	5131	MCC	0.043
305	5763	NID2	0.043
306	1729	CHN1	0.043
307	460	APOL4	0.043
308	5875	NPR1	0.043
309	1400	CCDC91	0.043
310	1020	C15orf2	0.043
311	2407	DHX40	0.043
312	3101	FBXW10	0.042
313	10080	ZNF496	0.042
314	1820	CLDND1	0.042
315	9970	ZNF101	0.042
316	3198	FKBP5	0.042
317	612	ASTN1	0.042
318	6077	OR2B2	0.042
319	8537	ST5	0.042
320	7519	RNH1	0.042
321	406	AOX1	0.042
322	8946	TIGD5	0.042
323	7242	RAP2C	0.042
324	8160	SLC39A1	0.042
325	7334	RCN2	0.042
326	3854	HDAC1	0.042
327	1810	CLDN16	0.042
328	4268	ILVBL	0.042
329	9790	WNK4	0.042
330	3717	GRHL2	0.042
331	6786	PPP1CC	0.042
332	1244	CACNA1I	0.042
333	3696	GPSM1	0.042
334	4824	LIN7C	0.042
335	6034	OGDH	0.042
336	5491	MUC1	0.042
337	9640	VARS	0.042
338	6252	PCDH9	0.042
339	521	ARHGEF18	0.042
340	9901	ZCCHC10	0.042
341	1043	C17orf65	0.042
342	2468	DNAH14	0.042
343	357	ANK1	0.042
344	5025	MAN1B1	0.042
345	7946	SH3BGRL3	0.042
346	6214	PARVG	0.042
347	6943	PRRG3	0.042
348	7336	RCOR1	0.042
349	5969	NUDT4	0.042
350	8309	SND1	0.042
351	6584	PLCG1	0.042
352	7148	RAB18	0.042
353	6842	PRCC	0.042
354	4281	INE1	0.042
355	6914	PROS1	0.042
356	9587	USP20	0.041
357	46	ABCG4	0.041
358	4533	KIAA1143	0.041
359	471	AQP2	0.041
360	566	ARR3	0.041
361	2771	ELK3	0.041
362	7518	RNGTT	0.041
363	1836	CLIC4	0.041
364	7503	RNF24	0.041
365	3156	FGF22	0.041
366	3962	HMGCLL1	0.041
367	146	ADAM23	0.041
368	3965	HMGCS2	0.041
369	6808	PPP2R1B	0.041
370	5586	NAGA	0.041
371	8182	SLC4A1	0.041
372	1204	C9orf16	0.041
373	9575	USH2A	0.041
374	6594	PLEK	0.041
375	6574	PLAT	0.041
376	9510	UBQLN2	0.041
377	4513	KIAA0232	0.041
378	4804	LHX8	0.041
379	8297	SNAI2	0.041
380	9233	TPR	0.041
381	7723	SAP30	0.041
382	7099	PUS1	0.041
383	2391	DHRS3	0.041
384	3454	GDI2	0.041
385	301	ALG14	0.041
386	5931	NSUN5	0.041
387	84	ACE	0.041
388	577	ARV1	0.041
389	10126	ZNF703	0.041
390	8693	SYT7	0.041
391	2378	DGKA	0.041
392	5956	NUCKS1	0.041
393	7798	SDHA	0.041
394	4910	LRRC61	0.041
395	4219	IL12B	0.041
396	266	AKR1B10	0.041
397	177	ADH1B	0.041
398	7376	RFC2	0.041
399	3648	GPR135	0.041
400	1445	CCNT2	0.041
401	811	BCL10	0.04
402	3095	FBXO42	0.04
403	6494	PIGH	0.04
404	5557	MYO18B	0.04
405	2290	DCLRE1A	0.04
406	1569	CDH11	0.04
407	2821	ENTPD7	0.04
408	3943	HLA-DPA1	0.04
409	9492	UBE2S	0.04
410	2767	ELF3	0.04
411	1458	CCT3	0.04
412	4041	HRSP12	0.04
413	9327	TRPM4	0.04
414	3945	HLA-DQA1	0.04
415	3416	GATAD1	0.04
416	4730	LANCL1	0.04
417	2017	CPM	0.04
418	1779	CITED2	0.04
419	6996	PSMD11	0.04
420	2791	EMP2	0.04
421	1327	CASZ1	0.04
422	6799	PPP1R3A	0.04
423	5512	MXD3	0.04
424	9142	TNFRSF4	0.039
425	4138	IDH3B	0.039
426	3580	GNG13	0.039
427	1865	CMA1	0.039
428	7486	RNF130	0.039
429	2884	ESPN	0.039
430	8637	SUGT1	0.039
431	5567	MYO5C	0.039
432	2915	EXOC5	0.039
433	7911	SF3B5	0.039
434	765	BAHD1	0.039
435	7159	RAB2B	0.039
436	3961	HMGCL	0.039
437	5206	MESDC1	0.039
438	6874	PRKAR1A	0.039
439	7384	RFWD2	0.039
440	7248	RAPH1	0.039
441	363	ANKIB1	0.039
442	5178	MED20	0.039
443	1180	C7orf13	0.039
444	7458	RMI1	0.039
445	8651	SUPT7L	0.039
446	5854	NPBWR2	0.039
447	4178	IGF1	0.039
448	7872	SERPINB7	0.039
449	5224	MFAP5	0.039
450	2809	ENOX2	0.039
451	1005	C14orf118	0.039
452	397	ANXA2	0.039
453	5548	MYL6B	0.039
454	9407	TTTY6	0.039
455	3472	GFRA4	0.039
456	1251	CACNB4	0.039
457	9959	ZMPSTE24	0.039
458	5315	MN1	0.039
459	6604	PLEKHF1	0.038
460	9020	TMEM100	0.038
461	2040	CRADD	0.038
462	1297	CAPNS1	0.038
463	2132	CTBS	0.038
464	7105	PVRIG	0.038
465	3801	GYS1	0.038
466	5919	NRXN3	0.038
467	1245	CACNA1S	0.038
468	9815	WWP1	0.038
469	1545	CDC25B	0.038
470	6556	PLA2G10	0.038
471	3592	GNRH1	0.038
472	4123	ICAM3	0.038
473	415	AP2M1	0.038
474	1591	CDK5RAP1	0.038
475	9361	TSPAN2	0.038
476	1920	COL14A1	0.038
477	533	ARID5A	0.038
478	9320	TRPA1	0.038
479	9797	WNT4	0.038
480	432	APBB3	0.038
481	8201	SLC6A20	0.038
482	3017	FAM55C	0.038
483	2313	DDHD1	0.038
484	381	ANKRD50	0.038
485	5962	NUDT12	0.038
486	6461	PHIP	0.037
487	4144	IER3	0.037
488	7094	PTX3	0.037
489	6482	PIAS1	0.037
490	7784	SCT	0.037
491	6001	NVL	0.037
492	2430	DKK3	0.037
493	7015	PSORS1C1	0.037
494	8966	TIPIN	0.037
495	3560	GNA14	0.037
496	7778	SCPEP1	0.037
497	4025	HPS3	0.037
498	4530	KIAA1045	0.037
499	3163	FGFBP1	0.037
500	2330	DDX28	0.037

## Sheet: mRMR Table
Order	Feature order	Name	Score
1	8109	SLC26A2	0.175
2	8246	SLPI	0.058
3	1830	CLEC4M	0.058
4	1477	CD1E	0.063
5	4340	ISCU	0.057
6	6182	PANK2	0.054
7	6671	POGK	0.053
8	1512	CD53	0.049
9	2664	EDEM3	0.054
10	4337	IRF9	0.052
11	2591	DUS3L	0.047
12	7146	RAB14	0.047
13	8639	SULT1A2	0.047
14	4253	IL3	0.044
15	8162	SLC39A13	0.044
16	4007	HOXC10	0.043
17	8105	SLC25A43	0.042
18	6763	PPIA	0.042
19	6742	POU6F1	0.041
20	2774	ELL2	0.043
21	7083	PTPRJ	0.04
22	1188	C8G	0.039
23	75	ACADS	0.039
24	10053	ZNF347	0.039
25	8732	TANK	0.039
26	9615	UTF1	0.038
27	9064	TMEM184B	0.039
28	4434	KCNF1	0.038
29	1480	CD207	0.038
30	4705	KRTAP5-9	0.038
31	801	BCAR3	0.037
32	7694	S100A11	0.037
33	2860	ERC2	0.037
34	1457	CCT2	0.037
35	1817	CLDN6	0.037
36	8337	SNX17	0.037
37	990	C12orf35	0.036
38	8060	SLC20A1	0.036
39	4335	IRF7	0.036
40	409	AP1G2	0.036
41	6143	P2RY2	0.036
42	7188	RABEP2	0.035
43	1653	CENPT	0.035
44	4630	KLHL4	0.036
45	8739	TAPBPL	0.035
46	9100	TMEM79	0.035
47	3528	GLRX2	0.035
48	7277	RB1	0.035
49	3222	FMR1	0.035
50	2874	ERMP1	0.035
51	2139	CTH	0.035
52	1901	CNTN3	0.034
53	6288	PCNX	0.034
54	5056	MAP4	0.034
55	2191	CXCL12	0.034
56	2216	CYFIP2	0.034
57	8728	TAL1	0.034
58	620	ATCAY	0.034
59	1859	CLTB	0.034
60	7813	SEC23A	0.034
61	5093	MAS1L	0.033
62	4555	KIAA1826	0.033
63	3543	GLYATL1	0.033
64	3372	GAL3ST2	0.033
65	8748	TAS2R14	0.033
66	4073	HSPA1A	0.032
67	2691	EFNA4	0.033
68	8861	TESK1	0.032
69	9881	ZBTB37	0.032
70	8434	SPINT1	0.032
71	2643	EBI3	0.032
72	9702	VPS52	0.032
73	3585	GNL3	0.032
74	750	B4GALT3	0.032
75	184	ADIPOR2	0.031
76	6258	PCDHB16	0.031
77	4936	LSM7	0.031
78	6394	PEX13	0.031
79	6497	PIGR	0.03
80	10010	ZNF224	0.03
81	8523	SSTR2	0.03
82	5446	MST1	0.03
83	822	BCL3	0.029
84	9059	TMEM176B	0.03
85	688	ATP6V0C	0.029
86	9141	TNFRSF25	0.029
87	2464	DMXL2	0.029
88	6253	PCDHA10	0.029
89	6802	PPP1R3E	0.029
90	4853	LONP1	0.029
91	3994	HOXA11	0.029
92	3673	GPR39	0.029
93	3099	FBXO8	0.029
94	2365	DERL1	0.029
95	4704	KRTAP4-8	0.029
96	6179	PALLD	0.029
97	2775	ELMO3	0.028
98	2097	CSF1R	0.028
99	2342	DDX54	0.028
100	7993	SIM2	0.027
101	5810	NMNAT1	0.027
102	1842	CLK2	0.027
103	9401	TTN	0.027
104	3615	GPA33	0.027
105	2340	DDX50	0.027
106	3602	GOLPH3	0.027
107	7141	RAB11FIP1	0.027
108	8811	TCEB1	0.027
109	120	ACTN2	0.027
110	318	ALOXE3	0.026
111	1878	CNIH4	0.026
112	7890	SETBP1	0.027
113	3323	FXYD3	0.026
114	1907	CNTNAP4	0.026
115	9086	TMEM50B	0.026
116	294	ALDOA	0.026
117	2549	DPP9	0.026
118	3368	GADD45G	0.026
119	10012	ZNF229	0.026
120	59	ABI2	0.026
121	683	ATP6AP1	0.025
122	2957	FADS3	0.025
123	5538	MYH14	0.025
124	6850	PRDM9	0.025
125	2754	EIF4EBP2	0.025
126	3280	FRMPD3	0.025
127	2232	CYP2D6	0.025
128	2611	DVL1	0.025
129	2841	EPM2AIP1	0.025
130	5326	MOG	0.025
131	747	B3GNT5	0.025
132	7733	SAT1	0.024
133	5131	MCC	0.024
134	455	APOE	0.024
135	8093	SLC25A24	0.024
136	2836	EPHB4	0.024
137	6322	PDE4D	0.024
138	8865	TEX13A	0.024
139	1363	CCDC129	0.024
140	1834	CLIC1	0.024
141	3271	FPGS	0.023
142	776	BANP	0.023
143	10001	ZNF205	0.023
144	3962	HMGCLL1	0.023
145	6875	PRKAR1B	0.023
146	4328	IRAK3	0.023
147	5695	NEBL	0.023
148	6075	OR1G1	0.023
149	9266	TREML2	0.023
150	4190	IGHA1	0.023
151	8378	SOX13	0.023
152	8401	SPAG4	0.023
153	9674	VN1R1	0.023
154	8984	TLX1	0.023
155	4924	LRTM1	0.022
156	8745	TAS2R1	0.022
157	2469	DNAH17	0.022
158	506	ARHGAP28	0.022
159	3590	GNPTAB	0.022
160	6283	PCMTD1	0.022
161	8696	SYTL2	0.022
162	1470	CD164	0.022
163	4196	IGL@	0.022
164	5436	MSC	0.022
165	1614	CDSN	0.022
166	7707	SAFB	0.022
167	4533	KIAA1143	0.022
168	6915	PROSC	0.022
169	6883	PRKCSH	0.022
170	3205	FLII	0.022
171	8485	SRP14	0.022
172	8183	SLC4A10	0.021
173	6608	PLEKHG5	0.022
174	6594	PLEK	0.021
175	3162	FGF8	0.021
176	8220	SLC8A3	0.021
177	9494	UBE2V2	0.021
178	5593	NAP1L2	0.021
179	8510	SSH1	0.021
180	7314	RBMX2	0.021
181	3089	FBXO30	0.021
182	1043	C17orf65	0.021
183	9504	UBL5	0.021
184	2468	DNAH14	0.021
185	1820	CLDND1	0.021
186	531	ARID3B	0.021
187	3413	GATA3	0.021
188	3340	FZR1	0.021
189	6566	PLA2G5	0.021
190	4141	IDI2	0.021
191	177	ADH1B	0.021
192	5586	NAGA	0.021
193	7242	RAP2C	0.021
194	6584	PLCG1	0.021
195	5206	MESDC1	0.021
196	6804	PPP1R8	0.02
197	9697	VPS37C	0.02
198	6001	NVL	0.02
199	2533	DPAGT1	0.02
200	6252	PCDH9	0.02
201	8123	SLC2A1	0.02
202	4590	KIR2DL4	0.02
203	9510	UBQLN2	0.02
204	1912	COG1	0.02
205	4138	IDH3B	0.02
206	10040	ZNF317	0.02
207	5078	MAPKAP1	0.02
208	5175	MED16	0.02
209	4683	KRT33B	0.02
210	4219	IL12B	0.02
211	6331	PDE7B	0.02
212	8322	SNRPE	0.02
213	7723	SAP30	0.02
214	7928	SGIP1	0.02
215	7334	RCN2	0.02
216	10088	ZNF554	0.02
217	2318	DDR2	0.02
218	5240	MGLL	0.02
219	66	ABP1	0.02
220	5356	MPST	0.019
221	5875	NPR1	0.019
222	680	ATP5J2	0.019
223	650	ATP13A3	0.019
224	1189	C8orf17	0.019
225	612	ASTN1	0.019
226	6289	PCNXL2	0.019
227	8727	TAGLN2	0.019
228	476	AQP7	0.019
229	8182	SLC4A1	0.019
230	5931	NSUN5	0.019
231	5025	MAN1B1	0.019
232	7518	RNGTT	0.019
233	6574	PLAT	0.019
234	1019	C15orf17	0.019
235	1545	CDC25B	0.019
236	8537	ST5	0.019
237	1729	CHN1	0.018
238	9640	VARS	0.019
239	1025	C15orf41	0.019
240	3101	FBXW10	0.018
241	9790	WNK4	0.018
242	7972	SHFM1	0.018
243	6842	PRCC	0.018
244	9999	ZNF200	0.018
245	10098	ZNF592	0.018
246	9587	USP20	0.018
247	6949	PRSS12	0.018
248	1153	C4orf17	0.018
249	9912	ZDHHC13	0.018
250	5628	NCKAP1	0.018
251	4123	ICAM3	0.018
252	1251	CACNB4	0.018
253	5178	MED20	0.018
254	6943	PRRG3	0.018
255	4446	KCNIP4	0.018
256	3592	GNRH1	0.018
257	10126	ZNF703	0.018
258	9339	TSC2	0.018
259	6556	PLA2G10	0.018
260	5672	NDUFAB1	0.017
261	1949	COLEC11	0.017
262	9202	TOR3A	0.017
263	9904	ZCCHC2	0.017
264	2322	DDX11	0.017
265	765	BAHD1	0.017
266	7608	RPS17	0.017
267	6808	PPP2R1B	0.017
268	5590	NAIP	0.017
269	4192	IGHM	0.017
270	5512	MXD3	0.017
271	7946	SH3BGRL3	0.017
272	9020	TMEM100	0.017
273	3863	HDAC9	0.017
274	432	APBB3	0.017
275	7238	RANGRF	0.017
276	2040	CRADD	0.017
277	521	ARHGEF18	0.017
278	8946	TIGD5	0.017
279	5218	METTL9	0.016
280	1139	C3AR1	0.016
281	2290	DCLRE1A	0.017
282	7760	SCMH1	0.016
283	1310	CASC3	0.016
284	7764	SCN1B	0.017
285	617	ATAD2B	0.017
286	6624	PLS1	0.016
287	4695	KRT81	0.016
288	1836	CLIC4	0.016
289	266	AKR1B10	0.016
290	6914	PROS1	0.016
291	1244	CACNA1I	0.016
292	7872	SERPINB7	0.016
293	1639	CELSR3	0.016
294	1227	CA9	0.016
295	222	AGPAT5	0.016
296	9515	UBTF	0.016
297	897	BPGM	0.016
298	3889	HES1	0.016
299	84	ACE	0.016
300	6533	PITX2	0.016
301	566	ARR3	0.016
302	8504	SSB	0.016
303	3940	HLA-DMA	0.016
304	4530	KIAA1045	0.016
305	4836	LMAN1L	0.016
306	2570	DSCR6	0.016
307	3090	FBXO31	0.016
308	9720	WARS	0.016
309	460	APOL4	0.016
310	1445	CCNT2	0.016
311	9815	WWP1	0.016
312	6230	PBRM1	0.016
313	3588	GNPAT	0.015
314	6470	PHLDB3	0.016
315	8693	SYT7	0.016
316	8708	TAF1	0.016
317	1779	CITED2	0.016
318	2719	EIF1AX	0.015
319	2942	F2RL3	0.015
320	4770	LEFTY2	0.015
321	2805	ENO3	0.015
322	7784	SCT	0.015
323	7662	RTBDN	0.015
324	1400	CCDC91	0.015
325	8187	SLC4A4	0.015
326	2916	EXOC6	0.015
327	5315	MN1	0.015
328	7384	RFWD2	0.015
329	46	ABCG4	0.015
330	8169	SLC39A9	0.015
331	6786	PPP1CC	0.015
332	1819	CLDN9	0.015
333	9361	TSPAN2	0.015
334	9327	TRPM4	0.015
335	3471	GFRA3	0.015
336	3717	GRHL2	0.015
337	3935	HK2	0.015
338	4636	KLK10	0.015
339	146	ADAM23	0.015
340	2132	CTBS	0.015
341	8806	TCEA2	0.015
342	3198	FKBP5	0.015
343	4781	LETM1	0.015
344	4804	LHX8	0.015
345	9273	TRIB3	0.015
346	4281	INE1	0.015
347	7519	RNH1	0.015
348	4778	LEPREL2	0.015
349	8432	SPINK7	0.014
350	5045	MAP2K7	0.014
351	6034	OGDH	0.014
352	3454	GDI2	0.014
353	6378	PEG3	0.014
354	1005	C14orf118	0.014
355	9970	ZNF101	0.014
356	7503	RNF24	0.014
357	6887	PRKD3	0.014
358	6778	PPM1F	0.014
359	5557	MYO18B	0.014
360	9575	USH2A	0.014
361	6575	PLAU	0.014
362	1956	COMMD7	0.014
363	8160	SLC39A1	0.014
364	618	ATAD3A	0.014
365	2765	ELAVL3	0.014
366	397	ANXA2	0.014
367	8721	TAF6	0.014
368	4824	LIN7C	0.014
369	6583	PLCE1	0.014
370	8651	SUPT7L	0.014
371	9490	UBE2Q1	0.014
372	4828	LIPC	0.014
373	7030	PTDSS1	0.014
374	8637	SUGT1	0.014
375	3945	HLA-DQA1	0.014
376	4799	LHFP	0.014
377	6061	OPRD1	0.014
378	2767	ELF3	0.013
379	3113	FCF1	0.014
380	5567	MYO5C	0.013
381	748	B4GALNT1	0.013
382	4730	LANCL1	0.013
383	7631	RPS8	0.013
384	4617	KLHL1	0.013
385	8163	SLC39A14	0.013
386	8486	SRP19	0.013
387	6092	OR7C2	0.013
388	3854	HDAC1	0.013
389	5630	NCKIPSD	0.013
390	4032	HR	0.013
391	3801	GYS1	0.013
392	8970	TK2	0.013
393	718	ATXN7L1	0.013
394	3860	HDAC5	0.013
395	6214	PARVG	0.013
396	811	BCL10	0.013
397	8785	TBCE	0.013
398	6077	OR2B2	0.013
399	9959	ZMPSTE24	0.013
400	8299	SNAP25	0.013
401	9232	TPPP3	0.013
402	900	BPNT1	0.013
403	4684	KRT34	0.013
404	493	ARG2	0.013
405	5219	MEX3A	0.013
406	3931	HIST1H4H	0.013
407	1862	CLU	0.013
408	4144	IER3	0.013
409	4940	LST1	0.013
410	9799	WNT7A	0.013
411	7690	RYR1	0.013
412	2740	EIF3E	0.013
413	4957	LY6G5C	0.013
414	9571	UROS	0.013
415	418	AP3B2	0.013
416	9644	VAV3	0.013
417	8953	TIMM22	0.013
418	2292	DCLRE1C	0.013
419	2313	DDHD1	0.013
420	2407	DHX40	0.012
421	8557	STAM	0.012
422	3702	GPX3	0.012
423	810	BCKDK	0.012
424	8231	SLCO1C1	0.012
425	5017	MAL	0.012
426	6874	PRKAR1A	0.012
427	5854	NPBWR2	0.012
428	1564	CDCA5	0.012
429	4513	KIAA0232	0.012
430	1169	C6orf162	0.012
431	5763	NID2	0.012
432	2809	ENOX2	0.012
433	4041	HRSP12	0.012
434	3322	FXYD2	0.012
435	4146	IER5	0.012
436	2791	EMP2	0.012
437	572	ARSE	0.012
438	4547	KIAA1468	0.012
439	167	ADCK4	0.012
440	8377	SOX12	0.012
441	6810	PPP2R2B	0.012
442	3961	HMGCL	0.012
443	9492	UBE2S	0.012
444	8394	SP3	0.012
445	5869	NPL	0.012
446	7336	RCOR1	0.012
447	2047	CREB5	0.012
448	1796	CLCF1	0.012
449	3499	GIT2	0.012
450	7194	RABGGTB	0.012
451	5969	NUDT4	0.012
452	1920	COL14A1	0.012
453	3416	GATAD1	0.011
454	6028	ODF2L	0.012
455	6274	PCGF1	0.011
456	8424	SPG7	0.011
457	1170	C6orf170	0.011
458	412	AP1S2	0.011
459	4855	LONRF3	0.011
460	3389	GALNT7	0.011
461	1397	CCDC88C	0.011
462	4463	KCNK7	0.011
463	10025	ZNF264	0.011
464	5995	NUP98	0.011
465	5112	MBD1	0.011
466	3338	FZD7	0.011
467	8808	TCEAL2	0.011
468	7965	SHB	0.011
469	6294	PCSK1N	0.011
470	8084	SLC25A15	0.011
471	1515	CD59	0.011
472	2842	EPN1	0.011
473	8964	TINF2	0.011
474	5262	MINA	0.011
475	10008	ZNF22	0.011
476	2330	DDX28	0.011
477	3348	GAA	0.011
478	9532	UGT1A1	0.011
479	8047	SLC16A8	0.011
480	1020	C15orf2	0.011
481	8888	TGDS	0.011
482	2915	EXOC5	0.011
483	721	AURKAIP1	0.011
484	9110	TMOD1	0.011
485	8966	TIPIN	0.011
486	9601	USP38	0.011
487	4288	INHBB	0.011
488	9917	ZDHHC21	0.011
489	1569	CDH11	0.011
490	5548	MYL6B	0.011
491	4178	IGF1	0.011
492	1841	CLIP3	0.011
493	3351	GABARAP	0.011
494	577	ARV1	0.011
495	6606	PLEKHG2	0.011
496	7844	SEMA6B	0.011
497	466	APP	0.011
498	921	BRPF3	0.011
499	343	ANAPC10	0.011
500	5574	MYOT	0.011
