# Supplementary material for: An Ensemble Prognostic Model for Colorectal Cancer
Source: PLoS One. 2013 May 2;8(5):e63494. doi: 10.1371/journal.pone.0063494 (PMC3642113; doi:10.1371/journal.pone.0063494)
Supplement: File S4 — The sensitivity (Sn), specificity (Sp), accuracy (Ac), Matthews correlation coefficient (MCC) of each run of IFS for CRC recurrence prediction model. (XLSX) [file pone.0063494.s004.xlsx]

## Sheet: Sheet1
Feature number	ACC	TP	FP	TN	FN	Sn	Sp	MCC
4	0.767677	58	27	94	19	0.753247	0.77686	0.522098
5	0.777778	58	25	96	19	0.753247	0.793388	0.540067
6	0.762626	55	25	96	22	0.714286	0.793388	0.504356
7	0.732323	51	27	94	26	0.662338	0.77686	0.438187
8	0.757576	59	30	91	18	0.766234	0.752066	0.507938
9	0.737374	54	29	92	23	0.701299	0.760331	0.456083
10	0.752525	54	26	95	23	0.701299	0.785124	0.483243
11	0.777778	54	21	100	23	0.701299	0.826446	0.53037
12	0.747475	53	26	95	24	0.688312	0.785124	0.471316
13	0.777778	55	22	99	22	0.714286	0.818182	0.532467
14	0.757576	56	27	94	21	0.727273	0.77686	0.498075
15	0.79798	55	18	103	22	0.714286	0.85124	0.571444
16	0.828283	63	20	101	14	0.818182	0.834711	0.645048
17	0.782828	55	21	100	22	0.714286	0.826446	0.542043
18	0.818182	62	21	100	15	0.805195	0.826446	0.624051
19	0.808081	59	20	101	18	0.766234	0.834711	0.598254
20	0.80303	57	19	102	20	0.74026	0.842975	0.584649
21	0.752525	53	25	96	24	0.688312	0.793388	0.480592
22	0.823232	64	22	99	13	0.831169	0.818182	0.638644
23	0.762626	57	27	94	20	0.74026	0.77686	0.510078
24	0.808081	62	23	98	15	0.805195	0.809917	0.60582
25	0.787879	56	21	100	21	0.727273	0.826446	0.553719
26	0.833333	65	21	100	12	0.844156	0.826446	0.659546
27	0.792929	61	25	96	16	0.792208	0.793388	0.575941
28	0.808081	58	19	102	19	0.753247	0.842975	0.596222
29	0.762626	57	27	94	20	0.74026	0.77686	0.510078
30	0.79798	57	20	101	20	0.74026	0.834711	0.574971
31	0.808081	61	22	99	16	0.792208	0.818182	0.603055
32	0.79798	60	23	98	17	0.779221	0.809917	0.582059
33	0.777778	58	25	96	19	0.753247	0.793388	0.540067
34	0.79798	59	22	99	18	0.766234	0.818182	0.579461
35	0.808081	58	19	102	19	0.753247	0.842975	0.596222
36	0.813131	60	20	101	17	0.779221	0.834711	0.609919
37	0.818182	60	19	102	17	0.779221	0.842975	0.61941
38	0.808081	57	18	103	20	0.74026	0.85124	0.594442
39	0.813131	58	18	103	19	0.753247	0.85124	0.605951
40	0.808081	59	20	101	18	0.766234	0.834711	0.598254
41	0.813131	60	20	101	17	0.779221	0.834711	0.609919
42	0.808081	60	21	100	17	0.779221	0.826446	0.600533
43	0.80303	58	20	101	19	0.753247	0.834711	0.586605
44	0.777778	55	22	99	22	0.714286	0.818182	0.532467
45	0.782828	57	23	98	20	0.74026	0.809917	0.546581
46	0.79798	57	20	101	20	0.74026	0.834711	0.574971
47	0.80303	60	22	99	17	0.779221	0.818182	0.591247
48	0.782828	56	22	99	21	0.727273	0.818182	0.5442
49	0.762626	54	24	97	23	0.701299	0.801653	0.501795
50	0.79798	58	21	100	19	0.753247	0.826446	0.577097
51	0.777778	54	21	100	23	0.701299	0.826446	0.53037
52	0.762626	54	24	97	23	0.701299	0.801653	0.501795
53	0.80303	58	20	101	19	0.753247	0.834711	0.586605
54	0.777778	58	25	96	19	0.753247	0.793388	0.540067
55	0.787879	58	23	98	19	0.753247	0.809917	0.55839
56	0.808081	58	19	102	19	0.753247	0.842975	0.596222
57	0.772727	61	29	92	16	0.792208	0.760331	0.540963
58	0.818182	56	15	106	21	0.727273	0.876033	0.61326
59	0.79798	57	20	101	20	0.74026	0.834711	0.574971
60	0.848485	63	16	105	14	0.818182	0.867769	0.682879
61	0.80303	56	18	103	21	0.727273	0.85124	0.58294
62	0.808081	58	19	102	19	0.753247	0.842975	0.596222
63	0.782828	56	22	99	21	0.727273	0.818182	0.5442
64	0.833333	61	17	104	16	0.792208	0.859504	0.650213
65	0.792929	55	19	102	22	0.714286	0.842975	0.561526
66	0.767677	53	22	99	24	0.688312	0.818182	0.509013
67	0.782828	58	24	97	19	0.753247	0.801653	0.549182
68	0.762626	58	28	93	19	0.753247	0.768595	0.513238
69	0.792929	53	17	104	24	0.688312	0.859504	0.558623
70	0.79798	60	23	98	17	0.779221	0.809917	0.582059
71	0.782828	55	21	100	22	0.714286	0.826446	0.542043
72	0.813131	60	20	101	17	0.779221	0.834711	0.609919
73	0.818182	58	17	104	19	0.753247	0.859504	0.615799
74	0.792929	57	21	100	20	0.74026	0.826446	0.565403
75	0.792929	55	19	102	22	0.714286	0.842975	0.561526
76	0.777778	57	24	97	20	0.74026	0.801653	0.537319
77	0.838384	63	18	103	14	0.818182	0.85124	0.663747
78	0.777778	58	25	96	19	0.753247	0.793388	0.540067
79	0.818182	61	20	101	16	0.792208	0.834711	0.621604
80	0.772727	52	20	101	25	0.675325	0.834711	0.516877
81	0.808081	57	18	103	20	0.74026	0.85124	0.594442
82	0.79798	57	20	101	20	0.74026	0.834711	0.574971
83	0.80303	58	20	101	19	0.753247	0.834711	0.586605
84	0.818182	60	19	102	17	0.779221	0.842975	0.61941
85	0.818182	59	18	103	18	0.766234	0.85124	0.617473
86	0.772727	53	21	100	24	0.688312	0.826446	0.518698
87	0.792929	54	18	103	23	0.701299	0.85124	0.55995
88	0.792929	53	17	104	24	0.688312	0.859504	0.558623
89	0.772727	51	19	102	26	0.662338	0.842975	0.515281
90	0.79798	57	20	101	20	0.74026	0.834711	0.574971
91	0.777778	57	24	97	20	0.74026	0.801653	0.537319
92	0.757576	56	27	94	21	0.727273	0.77686	0.498075
93	0.818182	60	19	102	17	0.779221	0.842975	0.61941
94	0.792929	53	17	104	24	0.688312	0.859504	0.558623
95	0.792929	58	22	99	19	0.753247	0.818182	0.567694
96	0.79798	61	24	97	16	0.792208	0.801653	0.58489
97	0.792929	54	18	103	23	0.701299	0.85124	0.55995
98	0.767677	51	20	101	26	0.662338	0.834711	0.505249
99	0.79798	57	20	101	20	0.74026	0.834711	0.574971
100	0.782828	55	21	100	22	0.714286	0.826446	0.542043
101	0.828283	63	20	101	14	0.818182	0.834711	0.645048
102	0.787879	55	20	101	22	0.714286	0.834711	0.551727
103	0.772727	54	22	99	23	0.701299	0.818182	0.52074
104	0.792929	52	16	105	25	0.675325	0.867769	0.557553
105	0.813131	59	19	102	18	0.766234	0.842975	0.607808
106	0.792929	59	23	98	18	0.766234	0.809917	0.570215
107	0.787879	55	20	101	22	0.714286	0.834711	0.551727
108	0.772727	57	25	96	20	0.74026	0.793388	0.52815
109	0.79798	59	22	99	18	0.766234	0.818182	0.579461
110	0.853535	63	15	106	14	0.818182	0.876033	0.692618
111	0.792929	58	22	99	19	0.753247	0.818182	0.567694
112	0.80303	58	20	101	19	0.753247	0.834711	0.586605
113	0.787879	56	21	100	21	0.727273	0.826446	0.553719
114	0.787879	58	23	98	19	0.753247	0.809917	0.55839
115	0.792929	55	19	102	22	0.714286	0.842975	0.561526
116	0.777778	56	23	98	21	0.727273	0.809917	0.534785
117	0.787879	55	20	101	22	0.714286	0.834711	0.551727
118	0.808081	60	21	100	17	0.779221	0.826446	0.600533
119	0.782828	56	22	99	21	0.727273	0.818182	0.5442
120	0.787879	54	19	102	23	0.701299	0.842975	0.54997
121	0.818182	59	18	103	18	0.766234	0.85124	0.617473
122	0.747475	51	24	97	26	0.662338	0.801653	0.466299
123	0.762626	52	22	99	25	0.675325	0.818182	0.497284
124	0.792929	55	19	102	22	0.714286	0.842975	0.561526
125	0.777778	56	23	98	21	0.727273	0.809917	0.534785
126	0.787879	52	17	104	25	0.675325	0.859504	0.547184
127	0.767677	53	22	99	24	0.688312	0.818182	0.509013
128	0.792929	55	19	102	22	0.714286	0.842975	0.561526
129	0.777778	57	24	97	20	0.74026	0.801653	0.537319
130	0.742424	53	27	94	24	0.688312	0.77686	0.462131
131	0.792929	58	22	99	19	0.753247	0.818182	0.567694
132	0.777778	59	26	95	18	0.766234	0.785124	0.543029
133	0.777778	54	21	100	23	0.701299	0.826446	0.53037
134	0.79798	51	14	107	26	0.662338	0.884297	0.567483
135	0.777778	53	20	101	24	0.688312	0.834711	0.528496
136	0.813131	57	17	104	20	0.74026	0.859504	0.604354
137	0.762626	54	24	97	23	0.701299	0.801653	0.501795
138	0.79798	56	19	102	21	0.727273	0.842975	0.573084
139	0.752525	53	25	96	24	0.688312	0.793388	0.480592
140	0.813131	58	18	103	19	0.753247	0.85124	0.605951
141	0.818182	61	20	101	16	0.792208	0.834711	0.621604
142	0.782828	56	22	99	21	0.727273	0.818182	0.5442
143	0.813131	55	15	106	22	0.714286	0.876033	0.601964
144	0.787879	54	19	102	23	0.701299	0.842975	0.54997
145	0.813131	53	13	108	24	0.688312	0.892562	0.600704
146	0.843434	61	15	106	16	0.792208	0.876033	0.66986
147	0.777778	55	22	99	22	0.714286	0.818182	0.532467
148	0.782828	52	18	103	25	0.675325	0.85124	0.536952
149	0.762626	55	25	96	22	0.714286	0.793388	0.504356
150	0.767677	53	22	99	24	0.688312	0.818182	0.509013
151	0.79798	55	18	103	22	0.714286	0.85124	0.571444
152	0.79798	56	19	102	21	0.727273	0.842975	0.573084
153	0.757576	54	25	96	23	0.701299	0.793388	0.492472
154	0.782828	53	19	102	24	0.688312	0.842975	0.538413
155	0.782828	50	16	105	27	0.649351	0.867769	0.534773
156	0.79798	56	19	102	21	0.727273	0.842975	0.573084
157	0.782828	60	26	95	17	0.779221	0.785124	0.55504
158	0.762626	54	24	97	23	0.701299	0.801653	0.501795
159	0.787879	53	18	103	24	0.688312	0.85124	0.548454
160	0.808081	56	17	104	21	0.727273	0.859504	0.592918
161	0.813131	57	17	104	20	0.74026	0.859504	0.604354
162	0.777778	54	21	100	23	0.701299	0.826446	0.53037
163	0.747475	49	22	99	28	0.636364	0.818182	0.462045
164	0.737374	52	27	94	25	0.675325	0.77686	0.450159
165	0.777778	55	22	99	22	0.714286	0.818182	0.532467
166	0.777778	51	18	103	26	0.662338	0.85124	0.525442
167	0.818182	61	20	101	16	0.792208	0.834711	0.621604
168	0.79798	57	20	101	20	0.74026	0.834711	0.574971
169	0.818182	60	19	102	17	0.779221	0.842975	0.61941
170	0.813131	57	17	104	20	0.74026	0.859504	0.604354
171	0.772727	54	22	99	23	0.701299	0.818182	0.52074
172	0.808081	55	16	105	22	0.714286	0.867769	0.591658
173	0.757576	52	23	98	25	0.675325	0.809917	0.487656
174	0.808081	57	18	103	20	0.74026	0.85124	0.594442
175	0.772727	55	23	98	22	0.714286	0.809917	0.522998
176	0.80303	58	20	101	19	0.753247	0.834711	0.586605
177	0.792929	54	18	103	23	0.701299	0.85124	0.55995
178	0.792929	57	21	100	20	0.74026	0.826446	0.565403
179	0.737374	48	23	98	29	0.623377	0.809917	0.440443
180	0.838384	56	11	110	21	0.727273	0.909091	0.655647
181	0.757576	54	25	96	23	0.701299	0.793388	0.492472
182	0.752525	49	21	100	28	0.636364	0.826446	0.47194
183	0.79798	58	21	100	19	0.753247	0.826446	0.577097
184	0.79798	59	22	99	18	0.766234	0.818182	0.579461
185	0.757576	52	23	98	25	0.675325	0.809917	0.487656
186	0.80303	54	16	105	23	0.701299	0.867769	0.580294
187	0.818182	58	17	104	19	0.753247	0.859504	0.615799
188	0.792929	56	20	101	21	0.727273	0.834711	0.563346
189	0.767677	50	19	102	27	0.649351	0.842975	0.503699
190	0.752525	53	25	96	24	0.688312	0.793388	0.480592
191	0.762626	56	26	95	21	0.727273	0.785124	0.507117
192	0.742424	51	25	96	26	0.662338	0.793388	0.456831
193	0.782828	57	23	98	20	0.74026	0.809917	0.546581
194	0.782828	54	20	101	23	0.701299	0.834711	0.540112
195	0.757576	53	24	97	24	0.688312	0.801653	0.489965
196	0.777778	53	20	101	24	0.688312	0.834711	0.528496
197	0.772727	53	21	100	24	0.688312	0.826446	0.518698
198	0.752525	57	29	92	20	0.74026	0.760331	0.492337
199	0.772727	55	23	98	22	0.714286	0.809917	0.522998
200	0.772727	55	23	98	22	0.714286	0.809917	0.522998
201	0.752525	52	24	97	25	0.675325	0.801653	0.478134
202	0.792929	56	20	101	21	0.727273	0.834711	0.563346
203	0.767677	52	21	100	25	0.675325	0.826446	0.507022
204	0.772727	56	24	97	21	0.727273	0.801653	0.525469
205	0.767677	52	21	100	25	0.675325	0.826446	0.507022
206	0.782828	55	21	100	22	0.714286	0.826446	0.542043
207	0.732323	48	24	97	29	0.623377	0.801653	0.430731
208	0.782828	51	17	104	26	0.662338	0.859504	0.535736
209	0.762626	52	22	99	25	0.675325	0.818182	0.497284
210	0.787879	52	17	104	25	0.675325	0.859504	0.547184
211	0.79798	55	18	103	22	0.714286	0.85124	0.571444
212	0.772727	57	25	96	20	0.74026	0.793388	0.52815
213	0.787879	54	19	102	23	0.701299	0.842975	0.54997
214	0.732323	48	24	97	29	0.623377	0.801653	0.430731
215	0.79798	57	20	101	20	0.74026	0.834711	0.574971
216	0.757576	53	24	97	24	0.688312	0.801653	0.489965
217	0.762626	55	25	96	22	0.714286	0.793388	0.504356
218	0.792929	54	18	103	23	0.701299	0.85124	0.55995
219	0.782828	52	18	103	25	0.675325	0.85124	0.536952
220	0.79798	59	22	99	18	0.766234	0.818182	0.579461
221	0.762626	50	20	101	27	0.649351	0.834711	0.493611
222	0.818182	56	15	106	21	0.727273	0.876033	0.61326
223	0.813131	60	20	101	17	0.779221	0.834711	0.609919
224	0.782828	51	17	104	26	0.662338	0.859504	0.535736
225	0.80303	54	16	105	23	0.701299	0.867769	0.580294
226	0.772727	54	22	99	23	0.701299	0.818182	0.52074
227	0.762626	53	23	98	24	0.688312	0.809917	0.499437
228	0.742424	50	24	97	27	0.649351	0.801653	0.454455
229	0.787879	53	18	103	24	0.688312	0.85124	0.548454
230	0.777778	54	21	100	23	0.701299	0.826446	0.53037
231	0.752525	53	25	96	24	0.688312	0.793388	0.480592
232	0.767677	56	25	96	21	0.727273	0.793388	0.516247
233	0.782828	54	20	101	23	0.701299	0.834711	0.540112
234	0.752525	52	24	97	25	0.675325	0.801653	0.478134
235	0.747475	48	21	100	29	0.623377	0.826446	0.460214
236	0.767677	55	24	97	22	0.714286	0.801653	0.513628
237	0.752525	53	25	96	24	0.688312	0.793388	0.480592
238	0.772727	55	23	98	22	0.714286	0.809917	0.522998
239	0.777778	51	18	103	26	0.662338	0.85124	0.525442
240	0.767677	56	25	96	21	0.727273	0.793388	0.516247
241	0.787879	56	21	100	21	0.727273	0.826446	0.553719
242	0.782828	52	18	103	25	0.675325	0.85124	0.536952
243	0.742424	49	23	98	28	0.636364	0.809917	0.452267
244	0.777778	49	16	105	28	0.636364	0.867769	0.523359
245	0.80303	56	18	103	21	0.727273	0.85124	0.58294
246	0.777778	56	23	98	21	0.727273	0.809917	0.534785
247	0.757576	50	21	100	27	0.649351	0.826446	0.483647
248	0.767677	57	26	95	20	0.74026	0.785124	0.519071
249	0.823232	60	18	103	17	0.779221	0.85124	0.629011
250	0.808081	59	20	101	18	0.766234	0.834711	0.598254
251	0.772727	52	20	101	25	0.675325	0.834711	0.516877
252	0.722222	52	30	91	25	0.675325	0.752066	0.422987
253	0.777778	51	18	103	26	0.662338	0.85124	0.525442
254	0.777778	57	24	97	20	0.74026	0.801653	0.537319
255	0.813131	53	13	108	24	0.688312	0.892562	0.600704
256	0.782828	53	19	102	24	0.688312	0.842975	0.538413
257	0.772727	48	16	105	29	0.623377	0.867769	0.511924
258	0.762626	55	25	96	22	0.714286	0.793388	0.504356
259	0.787879	54	19	102	23	0.701299	0.842975	0.54997
260	0.772727	53	21	100	24	0.688312	0.826446	0.518698
261	0.777778	56	23	98	21	0.727273	0.809917	0.534785
262	0.757576	54	25	96	23	0.701299	0.793388	0.492472
263	0.737374	50	25	96	27	0.649351	0.793388	0.444941
264	0.737374	49	24	97	28	0.636364	0.801653	0.442601
265	0.757576	55	26	95	22	0.714286	0.785124	0.495176
266	0.792929	54	18	103	23	0.701299	0.85124	0.55995
267	0.747475	49	22	99	28	0.636364	0.818182	0.462045
268	0.782828	56	22	99	21	0.727273	0.818182	0.5442
269	0.752525	50	22	99	27	0.649351	0.818182	0.473803
270	0.813131	59	19	102	18	0.766234	0.842975	0.607808
271	0.762626	48	18	103	29	0.623377	0.85124	0.490819
272	0.772727	53	21	100	24	0.688312	0.826446	0.518698
273	0.808081	54	15	106	23	0.701299	0.876033	0.590669
274	0.772727	50	18	103	27	0.649351	0.85124	0.513919
275	0.777778	58	25	96	19	0.753247	0.793388	0.540067
276	0.823232	61	19	102	16	0.792208	0.842975	0.631031
277	0.79798	56	19	102	21	0.727273	0.842975	0.573084
278	0.747475	54	27	94	23	0.701299	0.77686	0.474105
279	0.787879	54	19	102	23	0.701299	0.842975	0.54997
280	0.787879	55	20	101	22	0.714286	0.834711	0.551727
281	0.772727	49	17	104	28	0.636364	0.859504	0.512796
282	0.772727	56	24	97	21	0.727273	0.801653	0.525469
283	0.772727	52	20	101	25	0.675325	0.834711	0.516877
284	0.818182	62	21	100	15	0.805195	0.826446	0.624051
285	0.747475	51	24	97	26	0.662338	0.801653	0.466299
286	0.79798	56	19	102	21	0.727273	0.842975	0.573084
287	0.79798	56	19	102	21	0.727273	0.842975	0.573084
288	0.772727	54	22	99	23	0.701299	0.818182	0.52074
289	0.767677	51	20	101	26	0.662338	0.834711	0.505249
290	0.772727	53	21	100	24	0.688312	0.826446	0.518698
291	0.777778	53	20	101	24	0.688312	0.834711	0.528496
292	0.777778	53	20	101	24	0.688312	0.834711	0.528496
293	0.80303	56	18	103	21	0.727273	0.85124	0.58294
294	0.79798	58	21	100	19	0.753247	0.826446	0.577097
295	0.747475	53	26	95	24	0.688312	0.785124	0.471316
296	0.752525	52	24	97	25	0.675325	0.801653	0.478134
297	0.80303	55	17	104	22	0.714286	0.859504	0.581486
298	0.792929	58	22	99	19	0.753247	0.818182	0.567694
299	0.767677	51	20	101	26	0.662338	0.834711	0.505249
300	0.777778	53	20	101	24	0.688312	0.834711	0.528496
301	0.823232	53	11	110	24	0.688312	0.909091	0.622677
302	0.80303	53	15	106	24	0.688312	0.876033	0.579371
303	0.757576	55	26	95	22	0.714286	0.785124	0.495176
304	0.772727	54	22	99	23	0.701299	0.818182	0.52074
305	0.767677	53	22	99	24	0.688312	0.818182	0.509013
306	0.808081	57	18	103	20	0.74026	0.85124	0.594442
307	0.792929	60	24	97	17	0.779221	0.801653	0.572964
308	0.767677	49	18	103	28	0.636364	0.85124	0.502379
309	0.813131	58	18	103	19	0.753247	0.85124	0.605951
310	0.767677	53	22	99	24	0.688312	0.818182	0.509013
311	0.782828	55	21	100	22	0.714286	0.826446	0.542043
312	0.737374	51	26	95	26	0.662338	0.785124	0.447462
313	0.752525	50	22	99	27	0.649351	0.818182	0.473803
314	0.792929	59	23	98	18	0.766234	0.809917	0.570215
315	0.777778	58	25	96	19	0.753247	0.793388	0.540067
316	0.772727	50	18	103	27	0.649351	0.85124	0.513919
317	0.777778	53	20	101	24	0.688312	0.834711	0.528496
318	0.777778	52	19	102	25	0.675325	0.842975	0.526851
319	0.79798	59	22	99	18	0.766234	0.818182	0.579461
320	0.747475	52	25	96	25	0.675325	0.793388	0.468713
321	0.777778	57	24	97	20	0.74026	0.801653	0.537319
322	0.79798	55	18	103	22	0.714286	0.85124	0.571444
323	0.762626	51	21	100	26	0.662338	0.826446	0.49534
324	0.80303	54	16	105	23	0.701299	0.867769	0.580294
325	0.742424	50	24	97	27	0.649351	0.801653	0.454455
326	0.772727	55	23	98	22	0.714286	0.809917	0.522998
327	0.767677	54	23	98	23	0.701299	0.809917	0.511216
328	0.792929	53	17	104	24	0.688312	0.859504	0.558623
329	0.777778	52	19	102	25	0.675325	0.842975	0.526851
330	0.792929	58	22	99	19	0.753247	0.818182	0.567694
331	0.747475	49	22	99	28	0.636364	0.818182	0.462045
332	0.782828	55	21	100	22	0.714286	0.826446	0.542043
333	0.757576	50	21	100	27	0.649351	0.826446	0.483647
334	0.737374	53	28	93	24	0.688312	0.768595	0.453033
335	0.808081	55	16	105	22	0.714286	0.867769	0.591658
336	0.772727	49	17	104	28	0.636364	0.859504	0.512796
337	0.79798	56	19	102	21	0.727273	0.842975	0.573084
338	0.787879	56	21	100	21	0.727273	0.826446	0.553719
339	0.782828	55	21	100	22	0.714286	0.826446	0.542043
340	0.772727	55	23	98	22	0.714286	0.809917	0.522998
341	0.792929	60	24	97	17	0.779221	0.801653	0.572964
342	0.762626	58	28	93	19	0.753247	0.768595	0.513238
343	0.782828	56	22	99	21	0.727273	0.818182	0.5442
344	0.782828	53	19	102	24	0.688312	0.842975	0.538413
345	0.782828	56	22	99	21	0.727273	0.818182	0.5442
346	0.747475	53	26	95	24	0.688312	0.785124	0.471316
347	0.747475	52	25	96	25	0.675325	0.793388	0.468713
348	0.79798	55	18	103	22	0.714286	0.85124	0.571444
349	0.782828	57	23	98	20	0.74026	0.809917	0.546581
350	0.767677	49	18	103	28	0.636364	0.85124	0.502379
351	0.818182	60	19	102	17	0.779221	0.842975	0.61941
352	0.757576	50	21	100	27	0.649351	0.826446	0.483647
353	0.762626	50	20	101	27	0.649351	0.834711	0.493611
354	0.782828	53	19	102	24	0.688312	0.842975	0.538413
355	0.767677	54	23	98	23	0.701299	0.809917	0.511216
356	0.762626	56	26	95	21	0.727273	0.785124	0.507117
357	0.833333	61	17	104	16	0.792208	0.859504	0.650213
358	0.732323	51	27	94	26	0.662338	0.77686	0.438187
359	0.752525	54	26	95	23	0.701299	0.785124	0.483243
360	0.762626	48	18	103	29	0.623377	0.85124	0.490819
361	0.782828	54	20	101	23	0.701299	0.834711	0.540112
362	0.808081	56	17	104	21	0.727273	0.859504	0.592918
363	0.772727	51	19	102	26	0.662338	0.842975	0.515281
364	0.777778	57	24	97	20	0.74026	0.801653	0.537319
365	0.772727	52	20	101	25	0.675325	0.834711	0.516877
366	0.782828	53	19	102	24	0.688312	0.842975	0.538413
367	0.717172	48	27	94	29	0.623377	0.77686	0.402227
368	0.757576	52	23	98	25	0.675325	0.809917	0.487656
369	0.757576	51	22	99	26	0.662338	0.818182	0.485548
370	0.782828	56	22	99	21	0.727273	0.818182	0.5442
371	0.772727	51	19	102	26	0.662338	0.842975	0.515281
372	0.752525	50	22	99	27	0.649351	0.818182	0.473803
373	0.792929	55	19	102	22	0.714286	0.842975	0.561526
374	0.777778	57	24	97	20	0.74026	0.801653	0.537319
375	0.777778	55	22	99	22	0.714286	0.818182	0.532467
376	0.782828	57	23	98	20	0.74026	0.809917	0.546581
377	0.762626	55	25	96	22	0.714286	0.793388	0.504356
378	0.777778	53	20	101	24	0.688312	0.834711	0.528496
379	0.757576	51	22	99	26	0.662338	0.818182	0.485548
380	0.752525	56	28	93	21	0.727273	0.768595	0.489116
381	0.777778	55	22	99	22	0.714286	0.818182	0.532467
382	0.787879	52	17	104	25	0.675325	0.859504	0.547184
383	0.772727	54	22	99	23	0.701299	0.818182	0.52074
384	0.772727	54	22	99	23	0.701299	0.818182	0.52074
385	0.752525	52	24	97	25	0.675325	0.801653	0.478134
386	0.808081	57	18	103	20	0.74026	0.85124	0.594442
387	0.747475	51	24	97	26	0.662338	0.801653	0.466299
388	0.757576	53	24	97	24	0.688312	0.801653	0.489965
389	0.752525	54	26	95	23	0.701299	0.785124	0.483243
390	0.717172	48	27	94	29	0.623377	0.77686	0.402227
391	0.757576	49	20	101	28	0.636364	0.834711	0.481957
392	0.762626	53	23	98	24	0.688312	0.809917	0.499437
393	0.767677	53	22	99	24	0.688312	0.818182	0.509013
394	0.747475	48	21	100	29	0.623377	0.826446	0.460214
395	0.747475	51	24	97	26	0.662338	0.801653	0.466299
396	0.777778	56	23	98	21	0.727273	0.809917	0.534785
397	0.717172	46	25	96	31	0.597403	0.793388	0.397239
398	0.79798	58	21	100	19	0.753247	0.826446	0.577097
399	0.742424	51	25	96	26	0.662338	0.793388	0.456831
400	0.782828	58	24	97	19	0.753247	0.801653	0.549182
401	0.777778	52	19	102	25	0.675325	0.842975	0.526851
402	0.782828	52	18	103	25	0.675325	0.85124	0.536952
403	0.757576	54	25	96	23	0.701299	0.793388	0.492472
404	0.767677	49	18	103	28	0.636364	0.85124	0.502379
405	0.737374	47	22	99	30	0.61039	0.818182	0.438472
406	0.792929	53	17	104	24	0.688312	0.859504	0.558623
407	0.772727	50	18	103	27	0.649351	0.85124	0.513919
408	0.762626	53	23	98	24	0.688312	0.809917	0.499437
409	0.742424	46	20	101	31	0.597403	0.834711	0.446866
410	0.767677	53	22	99	24	0.688312	0.818182	0.509013
411	0.757576	53	24	97	24	0.688312	0.801653	0.489965
412	0.757576	55	26	95	22	0.714286	0.785124	0.495176
413	0.752525	51	23	98	26	0.662338	0.809917	0.47587
414	0.747475	51	24	97	26	0.662338	0.801653	0.466299
415	0.767677	53	22	99	24	0.688312	0.818182	0.509013
416	0.747475	48	21	100	29	0.623377	0.826446	0.460214
417	0.717172	43	22	99	34	0.558442	0.818182	0.390987
418	0.747475	48	21	100	29	0.623377	0.826446	0.460214
419	0.747475	48	21	100	29	0.623377	0.826446	0.460214
420	0.712121	49	29	92	28	0.636364	0.760331	0.395782
421	0.747475	48	21	100	29	0.623377	0.826446	0.460214
422	0.772727	53	21	100	24	0.688312	0.826446	0.518698
423	0.747475	52	25	96	25	0.675325	0.793388	0.468713
424	0.742424	50	24	97	27	0.649351	0.801653	0.454455
425	0.757576	52	23	98	25	0.675325	0.809917	0.487656
426	0.782828	55	21	100	22	0.714286	0.826446	0.542043
427	0.732323	50	26	95	27	0.649351	0.785124	0.435528
428	0.772727	52	20	101	25	0.675325	0.834711	0.516877
429	0.767677	51	20	101	26	0.662338	0.834711	0.505249
430	0.752525	51	23	98	26	0.662338	0.809917	0.47587
431	0.777778	53	20	101	24	0.688312	0.834711	0.528496
432	0.792929	54	18	103	23	0.701299	0.85124	0.55995
433	0.772727	57	25	96	20	0.74026	0.793388	0.52815
434	0.772727	53	21	100	24	0.688312	0.826446	0.518698
435	0.782828	57	23	98	20	0.74026	0.809917	0.546581
436	0.787879	52	17	104	25	0.675325	0.859504	0.547184
437	0.782828	53	19	102	24	0.688312	0.842975	0.538413
438	0.752525	51	23	98	26	0.662338	0.809917	0.47587
439	0.757576	51	22	99	26	0.662338	0.818182	0.485548
440	0.80303	58	20	101	19	0.753247	0.834711	0.586605
441	0.747475	52	25	96	25	0.675325	0.793388	0.468713
442	0.772727	57	25	96	20	0.74026	0.793388	0.52815
443	0.727273	55	32	89	22	0.714286	0.735537	0.441833
444	0.772727	52	20	101	25	0.675325	0.834711	0.516877
445	0.762626	52	22	99	25	0.675325	0.818182	0.497284
446	0.732323	51	27	94	26	0.662338	0.77686	0.438187
447	0.732323	50	26	95	27	0.649351	0.785124	0.435528
448	0.747475	50	23	98	27	0.649351	0.809917	0.464075
449	0.757576	53	24	97	24	0.688312	0.801653	0.489965
450	0.752525	49	21	100	28	0.636364	0.826446	0.47194
451	0.782828	57	23	98	20	0.74026	0.809917	0.546581
452	0.772727	54	22	99	23	0.701299	0.818182	0.52074
453	0.69697	43	26	95	34	0.558442	0.785124	0.351502
454	0.742424	49	23	98	28	0.636364	0.809917	0.452267
455	0.762626	49	19	102	28	0.636364	0.842975	0.492101
456	0.767677	49	18	103	28	0.636364	0.85124	0.502379
457	0.767677	48	17	104	29	0.623377	0.859504	0.501297
458	0.792929	56	20	101	21	0.727273	0.834711	0.563346
459	0.767677	59	28	93	18	0.766234	0.768595	0.525329
460	0.767677	54	23	98	23	0.701299	0.809917	0.511216
461	0.742424	53	27	94	24	0.688312	0.77686	0.462131
462	0.732323	48	24	97	29	0.623377	0.801653	0.430731
463	0.757576	56	27	94	21	0.727273	0.77686	0.498075
464	0.757576	50	21	100	27	0.649351	0.826446	0.483647
465	0.742424	51	25	96	26	0.662338	0.793388	0.456831
466	0.777778	56	23	98	21	0.727273	0.809917	0.534785
467	0.762626	50	20	101	27	0.649351	0.834711	0.493611
468	0.787879	51	16	105	26	0.662338	0.867769	0.54617
469	0.792929	58	22	99	19	0.753247	0.818182	0.567694
470	0.772727	55	23	98	22	0.714286	0.809917	0.522998
471	0.747475	50	23	98	27	0.649351	0.809917	0.464075
472	0.772727	60	28	93	17	0.779221	0.768595	0.537446
473	0.787879	52	17	104	25	0.675325	0.859504	0.547184
474	0.722222	48	26	95	29	0.623377	0.785124	0.411627
475	0.777778	56	23	98	21	0.727273	0.809917	0.534785
476	0.782828	52	18	103	25	0.675325	0.85124	0.536952
477	0.747475	47	20	101	30	0.61039	0.834711	0.458588
478	0.767677	50	19	102	27	0.649351	0.842975	0.503699
479	0.732323	50	26	95	27	0.649351	0.785124	0.435528
480	0.737374	52	27	94	25	0.675325	0.77686	0.450159
481	0.737374	49	24	97	28	0.636364	0.801653	0.442601
482	0.772727	51	19	102	26	0.662338	0.842975	0.515281
483	0.80303	53	15	106	24	0.688312	0.876033	0.579371
484	0.742424	51	25	96	26	0.662338	0.793388	0.456831
485	0.757576	48	19	102	29	0.623377	0.842975	0.480484
486	0.772727	53	21	100	24	0.688312	0.826446	0.518698
487	0.727273	48	25	96	29	0.623377	0.793388	0.421127
488	0.808081	58	19	102	19	0.753247	0.842975	0.596222
489	0.717172	47	26	95	30	0.61039	0.785124	0.399653
490	0.772727	53	21	100	24	0.688312	0.826446	0.518698
491	0.782828	51	17	104	26	0.662338	0.859504	0.535736
492	0.772727	53	21	100	24	0.688312	0.826446	0.518698
493	0.777778	52	19	102	25	0.675325	0.842975	0.526851
494	0.722222	49	27	94	28	0.636364	0.77686	0.414225
495	0.752525	50	22	99	27	0.649351	0.818182	0.473803
496	0.772727	53	21	100	24	0.688312	0.826446	0.518698
497	0.742424	50	24	97	27	0.649351	0.801653	0.454455
498	0.732323	51	27	94	26	0.662338	0.77686	0.438187
499	0.757576	55	26	95	22	0.714286	0.785124	0.495176
500	0.782828	52	18	103	25	0.675325	0.85124	0.536952
